# Supplementary material for: Targeted Isolation of Antibiotic Brominated Alkaloids from the Marine Sponge Pseudoceratina durissima Using Virtual Screening and Molecular Networking
Source: Mar Drugs. 2022 Aug 29;20(9):554. doi: 10.3390/md20090554 (PMC9503778; doi:10.3390/md20090554)
Supplement: Supplementary file 1 [file marinedrugs-20-00554-s001.zip]

Archive with 3 entries (2 files):
- marinedrugs-1853271 supplementary Materials/
- marinedrugs-1853271 supplementary Materials/SI.pdf
- marinedrugs-1853271 supplementary Materials/Verongiida_database.csv
