# Supplementary material for: Targeted Isolation of Antibiotic Brominated Alkaloids from the Marine Sponge Pseudoceratina durissima Using Virtual Screening and Molecular Networking
Source: Mar Drugs. 2022 Aug 29;20(9):554. doi: 10.3390/md20090554 (PMC9503778; doi:10.3390/md20090554)
Supplement: Supplementary file 1 [file marinedrugs-20-00554-s001.zip › marinedrugs-1853271 supplementary Materials/Verongiida_database.csv]

Species	SMILES	Reference
Pseudoceratina crassa	CN(C)CCCOC1=C(Br)C=C(\C=C\C(O)=O)C=C1Br	https://doi.org/10.1016/S0040-4020(01)96095-8
Pseudoceratina crassa	CCOC(=O)\C=C\C1=CC(Br)=C(OCCCN(C)C)C(Br)=C1	https://doi.org/10.1016/S0040-4020(01)96095-8
Pseudoceratina crassa	C[N+](C)(C)C(CC1=CC(Br)=C(O)C(Br)=C1)C([O-])=O	https://doi.org/10.1016/S0040-4020(01)80793-6
Pseudoceratina crassa	C[N+](C)(C)C(CC1=CC(Br)=C(O)C(Br)=C1)C([O-])=O	https://doi.org/10.1021/np50119a006
Pseudoceratina crassa	COC1=C(Br)C=C(CC(C([O-])=O)[N+](C)(C)C)C=C1Br	https://doi.org/10.1016/S0040-4020(01)80793-6
Pseudoceratina crassa	COC1=C(Br)C=C(CC(C([O-])=O)[N+](C)(C)C)C=C1Br	https://doi.org/10.1021/np50119a006
Aiolochroia crassa	COC1=C(Br)C=C(CC(C([O-])=O)[N+](C)(C)C)C=C1	https://doi.org/10.1016/S0040-4020(99)00553-0
Pseudoceratina crassa	COC1=C(Br)C=C(CC(C([O-])=O)[N+](C)(C)C)C=C1	https://doi.org/10.1016/S0040-4020(01)80793-6
Pseudoceratina crassa	COC1=C(Br)C=C(CC(C([O-])=O)[N+](C)(C)C)C=C1	https://doi.org/10.1021/np50119a006
Pseudoceratina crassa	C[N+](C)(C)C(CC1=CC(Br)=C(O)C=C1)C([O-])=O	https://doi.org/10.1016/S0040-4020(01)80793-6
Pseudoceratina crassa	C[N+](C)(C)C(CC1=CC(Br)=C(O)C=C1)C([O-])=O	https://doi.org/10.1021/np50119a006
Pseudoceratina crassa	COC1=C(Br)C=C(C\C(=N\O)C(=O)NCCC2=CNC(=N)N2)C=C1Br	https://doi.org/10.1016/S0040-4020(01)80793-6
Pseudoceratina crassa	COC1=C(Br)C=C(C\C(=N\O)C(=O)NCCC2=CNC(=N)N2)C=C1Br	https://doi.org/10.1021/np50119a006
Aplysinella sp.	COC1=CC=C(C\C(=N/O)C(=O)NCCC2=CNC=N2)C=C1Br	https://doi.org/10.1021/np500119e
Verongula gigantea	COC1=CC=C(C\C(=N/O)C(=O)NCCC2=CNC=N2)C=C1Br	https://doi.org/10.1021/np50103a029
Pseudoceratina crassa	COC1=CC=C(C\C(=N/O)C(=O)NCCC2=CNC=N2)C=C1Br	https://doi.org/10.1021/np50119a006
Pseudoceratina crassa	O\N=C(/CC1=CC=C(O)C(Br)=C1)C(=O)NCCC1=CNC=N1	https://doi.org/10.1021/np50119a006
Aplysina fistularis	CN(C)CCCOC1=C(Br)C=C(CCN(C)C)C=C1Br	https://doi.org/10.1590/S0100-40422012001100017
Suberea ianthelliformis	CN(C)CCCOC1=C(Br)C=C(CCN(C)C)C=C1Br	https://doi.org/10.3390/md17020115
Pseudoceratina crassa	CN(C)CCCOC1=C(Br)C=C(CCN(C)C)C=C1Br	https://doi.org/10.1016/0305-1978(95)00013-K
Pseudoceratina verrucosa	CN(C)CCCOC1=C(Br)C=C(CCN(C)C)C=C1Br	https://doi.org/10.1021/np9600457
Pseudoceratina sp.	CN(C)CCCOC1=C(Br)C=C(CCN(C)C)C=C1Br	https://doi.org/10.1080/10286020701604862
Pseudoceratina sp.	CN(C)CCCOC1=C(Br)C=C(CCN(C)C)C=C1Br	https://doi.org/10.1002/cbdv.200890118
Verongula gigantea	COC1=C(Br)C=C(CC[N+](C)(C)C)C=C1Br	https://doi.org/10.1021/np990343e
Verongula sp.	COC1=C(Br)C=C(CC[N+](C)(C)C)C=C1Br	https://doi.org/10.1021/np50113a016
Verongula rigida	COC1=C(Br)C=C(CC[N+](C)(C)C)C=C1Br	https://doi.org/10.3390/md9101902
Aplysina sp.	COC1=C(Br)C=C(CC[N+](C)(C)C)C=C1Br	https://doi.org/10.3390/md9112316
Aplysina insularis	COC1=C(Br)C=C(CC[N+](C)(C)C)C=C1Br	https://doi.org/10.1515/znc-1999-3-415
Pseudoceratina crassa	COC1=C(Br)C=C(CC[N+](C)(C)C)C=C1Br	https://doi.org/10.1016/0305-1978(95)00013-K
Pseudoceratina verrucosa	COC1=C(Br)C=C(C[C@@H](C(=O)NCCC2=CN=C(N)N2)[N+](C)(C)C)C=C1Br	https://doi.org/10.1021/np9600457
Pseudoceratina verrucosa	NCCCOC1=C(Br)C=C(C\C(=N/O)C(=O)NCCC2=CNC(N)=N2)C=C1Br	https://doi.org/10.1021/np9600457
Suberea sp.	NCCC1=CC(Br)=C(OCCCNC(=O)C#N)C(Br)=C1	https://doi.org/10.3390/md17020115
Pseudoceratina purpurea	NCCC1=CC(Br)=C(OCCCNC(=O)C#N)C(Br)=C1	https://doi.org/10.1016/0040-4020(96)00387-0
Pseudoceratina arabica	NCCC1=CC(Br)=C(OCCCNC(=O)C#N)C(Br)=C1	https://doi.org/10.1021/np8002113
Pseudoceratina purpurea	NCCCOC1=C(Br)C=C(CCN)C=C1Br	https://doi.org/10.1016/0040-4020(96)00387-0
Pseudoceratina arabica	NCCCOC1=C(Br)C=C(CCN)C=C1Br	https://doi.org/10.1021/np8002113
Pseudoceratina arabica	NCCCOC1=C(Br)C=C(CCN)C=C1Br	https://doi.org/10.3390/md10112492
Pseudoceratina arabica	NCCCOC1=C(Br)C=C(CCN)C=C1Br	https://doi.org/10.1016/j.tet.2015.08.024
Pseudoceratina purpurea	NCCCOC1=C(Br)C=C(CCN)C=C1Br	https://doi.org/10.1021/np980032o
Suberea sp.	NCCCOC1=C(Br)C=C(CCN)C=C1Br	https://doi.org/10.3390/md17020115
Aplysinella sp.	[NH3+]CCC1=CC(Br)=C(OCCCNC(=O)C#N)C(Br)=C1	https://doi.org/10.1021/np9900425
Pseudoceratina purpurea	[NH3+]CCC1=CC(Br)=C(OCCCNC(=O)C#N)C(Br)=C1	https://doi.org/10.1021/jo9602884
Aplysinella sp.	[NH3+]CCCOC1=C(Br)C=C(CC[NH3+])C=C1Br	https://doi.org/10.1021/np9900425
Pseudoceratina purpurea	[NH3+]CCCOC1=C(Br)C=C(CC[NH3+])C=C1Br	https://doi.org/10.1021/jo9602884
Pseudoceratina sp.	COC1=C(Br)C=C(C\C(=N\O)C(=O)NCCC2=CNC=N2)C=C1Br	https://doi.org/10.1080/10575639808048292
Pseudoceratina purpurea	NCCCOC1=C(Br)C=C(C\C(=N/O)C(=O)NCCC2=CC(Br)=C(OCCC[N+]3=CC=CC=C3)C(Br)=C2)C=C1Br	https://doi.org/10.1016/S0040-4020(01)00735-9
Pseudoceratina purpurea	NCCCOC1=C(Br)C=C(CCNC(=O)C(\CC2=CC(Br)=C(OCCC[N+]3=CC=CC=C3)C(Br)=C2)=N\O)C=C1Br	https://doi.org/10.1016/S0040-4020(01)00735-9
Pseudoceratina purpurea	COC1=C(Br)C=C(\C=C\C(=O)NCCCCNCCCN)C=C1Br	https://doi.org/10.1016/S0040-4020(01)00735-9
Pseudoceratina purpurea	NCCCOC1=C(Br)C=C(C\C(=N/O)C(=O)NCCC2=CNC(=N)N2)C=C1Br	https://doi.org/10.1016/S0040-4020(01)00735-9
Pseudoceratina purpurea	NCCCOC1=C(Br)C=C(CCNC(=O)C(\CC2=CC(Br)=C(OCCCN)C(Br)=C2)=N\O)C=C1Br	https://doi.org/10.1016/S0040-4020(01)00735-9
Psammaplysilla purea	NCCCOC1=C(Br)C=C(CCNC(=O)C(\CC2=CC(Br)=C(OCCCN)C(Br)=C2)=N\O)C=C1Br	https://doi.org/10.1016/S0040-4020(01)82314-0
Psammaplysilla purpurea	NCCCOC1=C(Br)C=C(CCNC(=O)C(\CC2=CC(Br)=C(OCCCN)C(Br)=C2)=N\O)C=C1Br	https://doi.org/10.1038/ja.2009.49
Pseudoceratina sp.	CNC1=NC2=C(CC3=CC(Br)=C(OC)C(Br)=C3)C(=O)N(C)C=CC2=N1	https://doi.org/10.1021/ol035721s
Pseudoceratina sp.	CNC1=NC2=C(CC3=CC(Br)=C(OC)C(Br)=C3)C(=O)NC=CC2=N1	https://doi.org/10.1021/ol035721s
Aplysinella rhax	O\N=C(\CC1=CC=C(O)C(Br)=C1)C(=O)NCCSSCCNC(=O)C(\CC1=CC=C(O)C(Br)=C1)=N/O	https://doi.org/10.1021/np990335y
Aplysinella rhax	O\N=C(\CC1=CC=C(O)C(Br)=C1)C(=O)NCCSSCCNC(=O)C(\CC1=CC=C(O)C(Br)=C1)=N/O	https://doi.org/10.1016/S0968-0896(01)00372-8
Aplysinella rhax	O\N=C(\CC1=CC=C(O)C(Br)=C1)C(=O)NCCSSCCNC(=O)C(\CC1=CC=C(O)C(Br)=C1)=N/O	https://doi.org/10.1007/s10886-008-9518-z
Aplysinella rhax	O\N=C(\CC1=CC=C(O)C(Br)=C1)C(=O)NCCSSCCNC(=O)C(\CC1=CC=C(O)C(Br)=C1)=N/O	https://doi.org/10.1016/S0040-4020(00)00761-4
Aplysinella rhax	O\N=C(\CC1=CC=C(O)C(Br)=C1)C(=O)NCCSSCCNC(=O)C(\CC1=CC=C(O)C(Br)=C1)=N/O	https://doi.org/10.1071/CH09617
Pseudoceratina purpurea	O\N=C(\CC1=CC=C(O)C(Br)=C1)C(=O)NCCSSCCNC(=O)C(\CC1=CC=C(O)C(Br)=C1)=N/O	https://doi.org/10.1021/jo034248t
Pseudoceratina purpurea	O\N=C(\CC1=CC=C(O)C(Br)=C1)C(=O)NCCSSCCNC(=O)C(\CC1=CC=C(O)C(Br)=C1)=N/O	https://doi.org/10.1016/j.bmc.2008.10.077
Psammaplysilla sp.	O\N=C(\CC1=CC=C(O)C(Br)=C1)C(=O)NCCSSCCNC(=O)C(\CC1=CC=C(O)C(Br)=C1)=N/O	https://doi.org/10.1016/S0040-4039(00)95478-9
Psammaplysilla purpurea	O\N=C(\CC1=CC=C(O)C(Br)=C1)C(=O)NCCSSCCNC(=O)C(\CC1=CC=C(O)C(Br)=C1)=N/O	https://doi.org/10.1016/S0040-4020(01)96120-4
Pseudoceratina purpurea	CC1=C(O)C(Br)=CC(C\C(=N\O)C(=O)NCCSSCCNC(=O)C(\CC2=CC=C(O)C(Br)=C2)=N/O)=C1	https://doi.org/10.1021/jo034248t
Pseudoceratina purpurea	O\N=C(\CC1=CC=C(O)C(Br)=C1)C(=O)NCCSC#N	https://doi.org/10.1021/jo034248t
Psammaplysilla purpurea	O\N=C(\CC1=CC=C(O)C(Br)=C1)C(=O)NCCSC#N	https://doi.org/10.1016/S0040-4020(01)96120-4
Pseudoceratina purpurea	NS(=O)(=O)CCNC(=O)C(\CC1=CC=C(O)C(Br)=C1)=N/O	https://doi.org/10.1021/jo034248t
Pseudoceratina purpurea	NS(=O)(=O)CCNC(=O)C(\CC1=CC=C(O)C(Br)=C1)=N/O	https://doi.org/10.1016/S0040-4020(01)96120-4
Pseudoceratina purpurea	COC(=O)NCCSSCCNC(=O)C(\CC1=CC=C(O)C(Br)=C1)=N/O	https://doi.org/10.1021/jo034248t
Pseudoceratina purpurea	COC(=O)NCCSSCCNC(=O)C(\CC1=CC=C(O)C(Br)=C1)=N/O	https://doi.org/10.1016/S0040-4020(01)96120-4
Pseudoceratina purpurea	NC(=O)C(=O)NCCSSCCNC(=O)C(\CC1=CC=C(O)C(Br)=C1)=N/O	https://doi.org/10.1021/jo034248t
Pseudoceratina purpurea	O\N=C(\CC1=CC=C(O)C(Br)=C1)C(=O)NCCSSCCNC(=O)C(O)=O	https://doi.org/10.1021/jo034248t
Pseudoceratina purpurea	N\N=C(\NCCSSCCNC(=O)C(\CC1=CC=C(O)C(Br)=C1)=N/O)C(O)=O	https://doi.org/10.1021/jo034248t
Pseudoceratina purpurea	CCOC(=O)NCCSSCCNC(=O)C(\CC1=CC=C(O)C(Br)=C1)=N/O	https://doi.org/10.1021/jo034248t
Pseudoceratina purpurea	CS(=O)(=O)CCNC(=O)C(\CC1=CC=C(O)C(Br)=C1)=N/O	https://doi.org/10.1021/jo034248t
Aplysinella rhax	O\N=C(\CC1=CC=C(O)C(Br)=C1)C(=O)NCCSS(=O)CCNC(=O)C(\CC1=CC=C(O)C(Br)=C1)=N/O	https://doi.org/10.1071/CH09617
Pseudoceratina purpurea	O\N=C(\CC1=CC=C(O)C(Br)=C1)C(=O)NCCSS(=O)CCNC(=O)C(\CC1=CC=C(O)C(Br)=C1)=N/O	https://doi.org/10.1021/jo034248t
Pseudoceratina purpurea	COC1=C(Br)C=C(C\C(=N\O)C(=O)NCCC2=CC(Br)=C(OCCCN(C)C)C(Br)=C2)C=C1Br	https://doi.org/10.1515/znb-2005-0815
Pseudoceratina sp.	COC1=C(Br)C(O)=C(C\C(=N/O)C(=O)NCCC2=CC(Br)=C(OCCCN(C)C)C(Br)=C2)C=C1Br	https://doi.org/10.1002/cbdv.200890118
Psammaplysilla purpurea	COC1=C(Br)C(O)=C(C\C(=N/O)C(=O)NCCC2=CC(Br)=C(OCCCN(C)C)C(Br)=C2)C=C1Br	https://doi.org/10.1002/slct.201803830
Pseudoceratina sp.	COC1=C(Br)C=C(C\C(=N\O)C(=O)NCCCN(C)CCCCN(C)CCCNC(=O)C(\CC2=CC(Br)=C(OC)C(Br)=C2)=N/O)C=C1Br	https://doi.org/10.1016/j.bmcl.2007.10.021
Pseudoceratina sp.	COC1=C(Br)C=C(C\C(=N\O)C(=O)NCCCN(C)CCCCN(C)CCCNC(=O)C(\CC2=CC(Br)=C(OC)C(Br)=C2)=N/O)C=C1Br	https://doi.org/10.1039/c1ob05581j
Pseudoceratina sp.	COC1=C(Br)C=C(\C=C\C(=O)NCCC2=CC(Br)=C(OCCCN)C(Br)=C2)C=C1	https://doi.org/10.1021/np0706623
Suberea sp.	NCCCOC1=C(Br)C=C(C=C1Br)C(O)CN	https://doi.org/10.3390/md17020115
Pseudoceratina arabica	NCCCOC1=C(Br)C=C(C=C1Br)C(O)CN	https://doi.org/10.1021/np8002113
Pseudoceratina arabica	NCCCOC1=C(Br)C=C(C=C1Br)C(O)CN	https://doi.org/10.3390/md10112492
Pseudoceratina arabica	NCCC1=CC(Br)=C(OCCCNC(=O)C(N)=O)C(Br)=C1	https://doi.org/10.1021/np8002113
Pseudoceratina arabica	NCCC1=CC(Br)=C(OCCCNC(=O)C(N)=O)C(Br)=C1	https://doi.org/10.3390/md10112492
Pseudoceratina purpurea	CN[C@@H](CCC(=O)N[C@@H](CSSCCNC(=O)C(\CC1=CC(Br)=C(O)C=C1)=N/O)C(=O)NCC(O)=O)C(O)=O	https://doi.org/10.1016/j.bmc.2008.10.077
Pseudoceratina purpurea	CN[C@@H](CCC(=O)N[C@@H](CSSCCNC(=O)C(\CC1=CC(Br)=C(O)C=C1)=N/O)C(O)=O)C(O)=O	https://doi.org/10.1016/j.bmc.2008.10.077
Pseudoceratina sp.	C[N+](C)(C)CCCOC1=C(Br)C=C(C\C(=N/O)C(=O)NCCC2=CNC(N)=N2)C=C1Br	https://doi.org/10.1016/j.bmcl.2010.06.015
Psammaplysilla purea	C[N+](C)(C)CCCOC1=C(Br)C=C(C\C(=N/O)C(=O)NCCC2=CNC(N)=N2)C=C1Br	https://doi.org/10.1021/np50087a026
Aplysinella sp.	C[NH+](C)CCCOC1=C(Br)C=C(CC[NH+](C)C)C=C1Br	https://doi.org/10.1021/np500119e
Aplysina sp.	C[NH+](C)CCCOC1=C(Br)C=C(CC[NH+](C)C)C=C1Br	https://doi.org/10.3390/md9112316
Aplysina fistularis	C[NH+](C)CCCOC1=C(Br)C=C(CC[NH+](C)C)C=C1Br	https://doi.org/10.3390/md9112316
Pseudoceratina sp.	C[NH+](C)CCCOC1=C(Br)C=C(CC[NH+](C)C)C=C1Br	https://doi.org/10.1016/j.bmcl.2010.06.015
Pseudoceratina sp.	COC1=C(Br)C=C(C\C(=N\O)C(=O)NCCCN(C)CCCCN(C)CCCNC(=O)C(\CC2=CC(Br)=C(O)C(Br)=C2)=N/O)C=C1Br	https://doi.org/10.1039/c1ob05581j
Pseudoceratina sp.	COC1=C(Br)C=C(C\C(=N\C)C(=O)NCCCN(C)CCCCN(C)CCCNC(=O)C(\CC2=CC(Br)=C(OC)C(Br)=C2)=N/O)C=C1Br	https://doi.org/10.1039/c1ob05581j
Pseudoceratina sp.	CNCCCCN(C)CCCNC(=O)C(\CC1=CC(Br)=C(OC)C(Br)=C1)=N/O	https://doi.org/10.1039/c1ob05581j
Pseudoceratina sp.	CNCCCNC(=O)C(\CC1=CC(Br)=C(OC)C(Br)=C1)=N/O	https://doi.org/10.1039/c1ob05581j
Pseudoceratina arabica	NCCC1=CC(Br)=C(OCCCNC(N)=O)C(Br)=C1	https://doi.org/10.3390/md10112492
Pseudoceratina arabica	[H]C(=O)NCCC1=CC(Br)=C(OCCCNC(=O)C(N)=O)C(Br)=C1	https://doi.org/10.3390/md10112492
Pseudoceratina arabica	[H]C(=O)NCCC1=CC(Br)=C(OCCCNC(=O)OCC)C(Br)=C1	https://doi.org/10.3390/md10112492
Pseudoceratina arabica	COC(CN)C1=CC(Br)=C(OCCCN)C(Br)=C1	https://doi.org/10.3390/md10112492
Pseudoceratina sp.	C[NH+](C)CCCOC1=C(Br)C=C(CCNC(=O)C(\CC2=CC=C(O)C(Br)=C2)=N\O)C=C1Br	https://doi.org/10.1016/j.tet.2012.09.008
Pseudoceratina purpurea	COC1=CC=C(C\C(=N/O)C(=O)NCCC2=CC(Br)=C(OCCC[NH+](C)C)C(Br)=C2)C=C1Br	https://doi.org/10.1177/1934578X1400901107
Pseudoceratina sp.	COC1=CC=C(C\C(=N/O)C(=O)NCCC2=CC(Br)=C(OCCC[NH+](C)C)C(Br)=C2)C=C1Br	https://doi.org/10.1016/j.tet.2012.09.008
Pseudoceratina purpurea	COC1=CC=C(C\C(=N/O)C(=O)NCCC2=CC(Br)=C(OCCC[NH+](C)C)C(Br)=C2)C=C1Br	https://doi.org/10.3390/md13031389
Psammaplysilla purea	COC1=CC=C(C\C(=N/O)C(=O)NCCC2=CC(Br)=C(OCCC[NH+](C)C)C(Br)=C2)C=C1Br	https://doi.org/10.1021/np980419r
Psammaplysilla purea	COC1=CC=C(C\C(=N/O)C(=O)NCCC2=CC(Br)=C(OCCC[NH+](C)C)C(Br)=C2)C=C1Br	https://doi.org/10.1016/S0040-4020(01)82314-0
Pseudoceratina sp.	[NH3+]CCCCNC(=O)C(\CC1=CC(Br)=C(OCCCNC(=O)C(\CC2=CC=C(O)C(Br)=C2)=N\O)C(Br)=C1)=N\O	https://doi.org/10.1016/j.tet.2012.09.008
Pseudoceratina sp.	[NH3+]CCC(O)CNC(=O)C(\CC1=CC(Br)=C(OCCCNC(=O)C(\CC2=CC=C(O)C(Br)=C2)=N\O)C(Br)=C1)=N\O	https://doi.org/10.1016/j.tet.2012.09.008
Pseudoceratina sp.	C[NH2+]CCCOC1=C(Br)C=C(CCNC(=O)C(\CC2=CC=C(OC)C(Br)=C2)=N\O)C=C1Br	https://doi.org/10.1016/j.tet.2012.09.008
Pseudoceratina sp.	COC1=CC=C(C\C(=N/O)C(=O)NCCC2=CC(Br)=C(OCCC[N+](C)(C)[O-])C(Br)=C2)C=C1Br	https://doi.org/10.1016/j.tet.2012.09.008
Pseudoceratina sp.	NC1=NC(CCNC(=O)C(\CC2=CC(Br)=C(OCCC[NH3+])C(Br)=C2)=N\O)=CN1	https://doi.org/10.1016/j.tet.2012.09.008
Pseudoceratina verrucosa	CN(C)CCCOC1=C(Br)C=C(C=C1Br)[C@H]1CNC(=O)O1	https://doi.org/10.1021/np300648d
Pseudoceratina verrucosa	COC1=CC=C(C\C(=N/O)C(=O)NCC(O)C2=CC(Br)=C(OCCCN(C)C)C(Br)=C2)C=C1Br	https://doi.org/10.1021/np300648d
Pseudoceratina purpurea	CN[C@H](CC1=CC(Br)=C(OC)C(Br)=C1)C(=O)NCCC1=CC(Br)=C(OCCCN(C)C)C(Br)=C1	https://doi.org/10.1177/1934578X1400901107
Pseudoceratina purpurea	COC1=C(Br)C=C(C[C@@H](N(C)C)C(=O)NCCC2=CC(Br)=C(OCCCN(C)C)C(Br)=C2)C=C1Br	https://doi.org/10.1177/1934578X1400901107
Pseudoceratina purpurea	CC[N+](=O)CCCOC1=C(Br)C=C(CCNC(=O)C(\CC2=CC(Br)=C(OC)C=C2)=N/O)C=C1Br	https://doi.org/10.1177/1934578X1400901107
Pseudoceratina arabica	COC(CNC(C)=O)C1=CC(Br)=C(OCCCN)C(Br)=C1	https://doi.org/10.1016/j.tet.2015.08.024
Pseudoceratina arabica	[H]C(=O)NCCC1=CC(Br)=C(OCCC(N)=O)C(Br)=C1	https://doi.org/10.1016/j.tet.2015.08.024
Pseudoceratina arabica	NC(=O)CCOC1=C(Br)C=C(CCNC=C2C(=O)C=CC2=O)C=C1Br	https://doi.org/10.1016/j.tet.2015.08.024
Pseudoceratina purpurea	COC1=C(Br)C=C(C\C(=N/O)C(=O)NCCCOC2=C(Br)C=C(CC[NH3+])C=C2Br)C=C1Br	https://doi.org/10.3390/md13031389
Psammaplysilla purea	COC1=C(Br)C=C(C\C(=N/O)C(=O)NCCC2=CC(Br)=C(OCCC[NH3+])C(Br)=C2)C=C1Br	https://doi.org/10.1021/np50099a025
Psammaplysilla purpurea	COC1=C(Br)C=C(C\C(=N/O)C(=O)NCCC2=CC(Br)=C(OCCC[NH3+])C(Br)=C2)C=C1Br	https://doi.org/10.1038/ja.2009.49
Pseudoceratina purpurea	COC1=C(Br)C=C(C\C(=N/O)C(=O)NCCC2=CC=C(OCCC[NH3+])C(Br)=C2)C=C1Br	https://doi.org/10.3390/md13031389
Psammaplysilla purea	COC1=C(Br)C=C(C\C(=N/O)C(=O)NCCC2=CC(Br)=C(OCCC[NH3+])C(Br)=C2)C=C1	https://doi.org/10.1021/np50087a026
Suberea sp.	COC1=C(Br)C=C(C\C(=N/O)C(=O)NCCC2=CC(Br)=C(OCCCN(C)C)C(Br)=C2)C=C1	https://doi.org/10.1016/S0040-4020(00)00732-8
Suberea sp.	COC1=C(Br)C=C(C\C(=N/O)C(=O)NCCC2=CC(Br)=C(OCCCN(C)C)C(Br)=C2)C=C1	https://doi.org/10.3390/md17020115
Pseudoceratina purpurea	COC1=C(Br)C=C(C\C(=N/O)C(=O)NCCC2=CC(Br)=C(OCCCN(C)C)C(Br)=C2)C=C1	https://doi.org/10.1021/acs.jnatprod.6b01038
Psammaplysilla purpurea	COC1=C(Br)C=C(C\C(=N/O)C(=O)NCCC2=CC(Br)=C(OCCCN(C)C)C(Br)=C2)C=C1	https://doi.org/10.1002/chin.200013203
Pseudoceratina verrucosa	COC1=C(Br)C=C(C\C(=N/O)C(=O)NCCC2=CC(Br)=C(OCCCN(C)C)C(Br)=C2)C=C1	https://doi.org/10.1021/np9600457
Suberea sp.	CNCCCOC1=C(Br)C=C(CCNC(=O)C(\CC2=CC(Br)=C(OC)C=C2)=N\O)C=C1Br	https://doi.org/10.1016/S0040-4020(00)00732-8
Suberea sp.	CNCCCOC1=C(Br)C=C(CCNC(=O)C(\CC2=CC(Br)=C(OC)C=C2)=N\O)C=C1Br	https://doi.org/10.3390/md17020115
Pseudoceratina purpurea	CNCCCOC1=C(Br)C=C(CCNC(=O)C(\CC2=CC(Br)=C(OC)C=C2)=N\O)C=C1Br	https://doi.org/10.1021/acs.jnatprod.6b01038
Psammaplysilla purpurea	CNCCCOC1=C(Br)C=C(CCNC(=O)C(\CC2=CC(Br)=C(OC)C=C2)=N\O)C=C1Br	https://doi.org/10.1016/j.tet.2004.09.009
Psammaplysilla purea	CNCCCOC1=C(Br)C=C(CCNC(=O)C(\CC2=CC(Br)=C(OC)C=C2)=N\O)C=C1Br	https://doi.org/10.1016/S0040-4020(01)90227-3
Psammaplysilla purea	CNCCCOC1=C(Br)C=C(CCNC(=O)C(\CC2=CC(Br)=C(O)C=C2)=N/O)C=C1Br	https://doi.org/10.1016/S0040-4020(01)90227-3
Psammaplysilla purpurea	COC1=C(Br)C=C(C\C(=N/O)C(=O)NCCCOC2=CC=C(CCN)C=C2Br)C=C1Br	https://doi.org/10.1021/np50076a040
Psammaplysilla purea	NC1=NC(CCNC(=O)C(\CC2=CC(Br)=C(OCCC[N+]3=CC=CC=C3)C(Br)=C2)=N/O)=CN1	https://doi.org/10.1016/S0040-4039(00)92253-6
Psammaplysilla purea	C[NH2+]CCCOC1=C(Br)C=C(CC[NH+](C)C)C=C1Br	https://doi.org/10.1021/np50087a026
Psammaplysilla purea	C[NH2+]CCC1=CC(Br)=C(OCCC[NH+](C)C)C(Br)=C1	https://doi.org/10.1021/np50087a026
Psammaplysilla purpurea	C[NH2+]CCC1=CC(Br)=C(OCCC[NH+](C)C)C(Br)=C1	https://doi.org/10.1021/np980419r
Psammaplysilla purea	NCCC1=CC(Br)=C(OCCCNC(=O)C(\CC2=CC=CC=C2)=N/O)C(Br)=C1	https://doi.org/10.1016/S0040-4020(01)90227-3
Psammaplysilla purea	NCCC1=CC=C(OCCCNC(=O)C(\CC2=CC=CC=C2)=N/O)C(Br)=C1	https://doi.org/10.1016/S0040-4020(01)90227-3
Psammaplysilla purea	O\N=C(\CC1=CC=CC=C1)C(=O)NCCCOC1=C(Br)C=C(CC[N+]2=CC=CC=C2)C=C1Br	https://doi.org/10.1016/S0040-4020(01)90227-3
Psammaplysilla purea	NCCCOC1=C(Br)C=C(CCNC(=O)C(\CC2=CC=CC=C2)=N/O)C=C1Br	https://doi.org/10.1016/S0040-4020(01)90227-3
Psammaplysilla purea	CNCCCOC1=C(Br)C=C(CCNC(=O)C(\CC2=CC=CC=C2)=N/O)C=C1Br	https://doi.org/10.1016/S0040-4020(01)90227-3
Psammaplysilla purea	NCCCOC1=C(Br)C=C(CCNC(=O)C(\CC2=CC(Br)=C(O)C=C2)=N/O)C=C1Br	https://doi.org/10.1016/S0040-4020(01)90227-3
Psammaplysilla purpurea	NCCCOC1=C(Br)C=C(CCNC(=O)C(\CC2=CC(Br)=C(O)C=C2)=N/O)C=C1Br	https://doi.org/10.1038/ja.2009.49
Psammaplysilla purea	COC1=C(Br)C=C(C\C(=N\O)C(=O)NCCC2=CC(Br)=C(OCCCN)C(Br)=C2)C=C1	https://doi.org/10.1016/S0040-4020(01)90227-3
Psammaplysilla purea	COC1=C(Br)C=C(C\C(=N\O)C(=O)NCCC2=CC(Br)=C(OCCCN)C(Br)=C2)C=C1	https://doi.org/10.1016/S0040-4020(01)89312-1
Psammaplysilla purea	COC1=CC=C(C\C(=N/O)C(=O)NCCC2=CC(Br)=C(OCCCNC(=O)CCCCCCCCCCCC(C)C)C(Br)=C2)C=C1Br	https://doi.org/10.1021/np50099a025
Psammaplysilla purea	COC1=CC=C(C\C(=N\O)C(=O)NCCC2=CC=C(OCCCN)C(Br)=C2)C=C1Br	https://doi.org/10.1016/S0040-4020(01)89312-1
Psammaplysilla purea	COC1=C(Br)C=C(C\C(=N\O)C(=O)NCCC2=CC=C(OCCCN)C(Br)=C2)C=C1Br	https://doi.org/10.1016/S0040-4020(01)89312-1
Psammaplysilla purpurea	COC1=C(Br)C=C(C\C(=N\O)C(=O)NCCC2=CC=C(OCCCN)C(Br)=C2)C=C1Br	https://doi.org/10.1016/j.tet.2004.09.009
Psammaplysilla purea	COC1=C(Br)C=C(C\C(=N\O)C(=O)NCCC2=CC(Br)=C(OCCCN)C(Br)=C2)C=C1Br	https://doi.org/10.1016/S0040-4020(01)89312-1
Psammaplysilla purea	CC(C)CCCC\C=C/CCCCCCCC(=O)NCCCOC1=C(Br)C=C(C\C(=N/O)C(=O)NCCC2=CNC(N)=N2)C=C1Br	https://doi.org/10.1021/np50117a022
Psammaplysilla purea	CCCCCCCCCCCCCCCCCCC(=O)NCCCOC1=C(Br)C=C(C\C(=N/O)C(=O)NCCC2=CNC(N)=N2)C=C1Br	https://doi.org/10.1021/np50117a022
Psammaplysilla purea	NC1=NC(CCNC(=O)C(\CC2=CC(Br)=C(O)C(Br)=C2)=N\O)=CN1	https://doi.org/10.1021/np50117a022
Psammaplysilla purea	COC1=C(Br)C=C(C\C(=N\O)C(=O)NCCC2=CNC(N)=N2)C(O)=C1Br	https://doi.org/10.1248/cpb.43.403
Aplysina lacunosa	COC1=C(Br)C=C(C\C(=N\O)C(=O)NCCC2=CNC=N2)C(O)=C1Br	https://doi.org/10.1021/acs.jnatprod.9b01286
Psammaplysilla purea	COC1=C(Br)C=C(C\C(=N\O)C(=O)NCCC2=CNC=N2)C(O)=C1Br	https://doi.org/10.1248/cpb.43.403
Psammaplysilla purea	COC1=C(Br)C=C(C\C(=N\O)C(=O)NCCCCNC(N)=N)C(O)=C1Br	https://doi.org/10.1248/cpb.43.403
Psammaplysilla purea	C[NH+](C)CCCOC1=C(Br)C=C(CCN)C=C1Br	https://doi.org/10.1021/np980032o
Psammaplysilla purpurea	COC(=O)NCCC1=CC(Br)=C(OCCCN(C)C)C(Br)=C1	https://doi.org/10.1021/np980419r
Psammaplysilla purpurea	COC(=O)NCCC1=CC(Br)=C(OCCC[NH+](C)C)C(Br)=C1	https://doi.org/10.1021/np980419r
Psammaplysilla purpurea	CN(C)CCCOC1=C(Br)C=C(CCN)C=C1Br	https://doi.org/10.1021/np980419r
Psammaplysilla purpurea	CN(C)CCCOC1=C(Br)C=C(CCN)C=C1Br	https://doi.org/10.1016/j.tet.2004.09.009
Psammaplysilla purpurea	COC(=O)N(C)CCCOC1=C(Br)C=C(CCNC(=O)C(\CC2=CC(Br)=C(OC)C=C2)=N/O)C=C1Br	https://doi.org/10.1248/cpb.51.990
Psammaplysilla purpurea	COC1=C(Br)C=C(C\C(=N\O)C(=O)N(C)CCCOC2=C(Br)C=C(CCN)C=C2Br)C=C1	https://doi.org/10.1248/cpb.51.990
Psammaplysilla purpurea	COC1=C(Br)C=C(C\C(=N\O)C(=O)N(C)CCCOC2=C(Br)C=C(CCN)C=C2Br)C=C1	https://doi.org/10.1021/np980032o
Psammaplysilla purpurea	CN(C)CCCOC1=C(Br)C=C(C=C1Br)C(O)CN	https://doi.org/10.1016/j.tet.2004.09.009
Psammaplysilla purpurea	CCC(=O)NCC(O)C1=CC(Br)=C(OCCCN(C)C)C(Br)=C1	https://doi.org/10.1016/j.tet.2004.09.009
Psammaplysilla purpurea	CNCCCOC1=CC=C(CCNC(=O)C(\CC2=CC(Br)=C(OC)C(Br)=C2)=N\O)C=C1Br	https://doi.org/10.1016/j.tet.2004.09.009
Psammaplysilla purpurea	CNCCCOC1=C(Br)C=C(CCNC(=O)OC)C=C1Br	https://doi.org/10.1021/np980032o
Psammaplysilla sp.	CN(C)CCCOC1=C(Br)C=C(\C=C\C(=O)NCCCOC2=C(Br)C=C(CCN(C)C)C=C2Br)C=C1Br	https://doi.org/10.1021/np049624z
Psammaplysilla sp.	CNCCCOC1=C(Br)C=C(\C=C\C(=O)NCCCOC2=C(Br)C=C(CCN(C)C)C=C2Br)C=C1Br	https://doi.org/10.1021/np049624z
Psammaplysilla purpurea	COC1=C(Br)C=C(C\C(=N/O)C(=O)NCCC2=CC(Br)=C(O)C(Br)=C2)C=C1Br	https://doi.org/10.1038/ja.2009.49
Suberea sp.	CNCCCOC1=C(Br)C=C(CCNC(=O)C(\CC2=CC(Br)=C(OC)C(Br)=C2)=N\O)C=C1Br	https://doi.org/10.3390/md17020115
Psammaplysilla purpurea	CNCCCOC1=C(Br)C=C(CCNC(=O)C(\CC2=CC(Br)=C(OC)C(Br)=C2)=N\O)C=C1Br	https://doi.org/10.1255/ejms.1181
Aplysina laevis	COC1=C(Br)[C@H](O)[C@](O)(CC#N)C=C1Br	https://doi.org/10.1071/CH9870341
Aplysina fulva	COC1=C(Br)[C@H](O)[C@](O)(CC#N)C=C1Br	https://doi.org/10.3390/md9112316
Aplysina fistularis	COC1=C(Br)[C@H](O)[C@](O)(CC#N)C=C1Br	https://doi.org/10.1021/np50121a001
Aplysina cavernicola	COC1=C(Br)[C@H](O)[C@](O)(CC#N)C=C1Br	https://doi.org/10.1016/S0040-4020(97)00311-6
Aplysina cauliformis	COC1=C(Br)[C@H](O)[C@](O)(CC#N)C=C1Br	https://doi.org/10.1021/np9805138
Aplysina archeri	COC1=C(Br)[C@H](O)[C@](O)(CC#N)C=C1Br	https://doi.org/10.1016/0305-0491(81)90159-0
Aplysina archeri	COC1=C(Br)[C@H](O)[C@](O)(CC#N)C=C1Br	https://doi.org/10.1016/0040-4020(96)00518-2
Aplysina aerophoba	COC1=C(Br)[C@H](O)[C@](O)(CC#N)C=C1Br	https://doi.org/10.1039/C29700000751
Aplysina aerophoba	COC1=C(Br)[C@H](O)[C@](O)(CC#N)C=C1Br	https://doi.org/10.1039/P19720000016
Verongula sp.	COC1=C(Br)[C@H](O)[C@](O)(CC#N)C=C1Br	https://doi.org/10.1021/np50113a016
Aplysina sp.	COC1=C(Br)[C@H](O)[C@](O)(CC#N)C=C1Br	https://doi.org/10.1007/s11172-011-0088-9
Aplysina aerophoba	COC1=C(Br)[C@H](O)[C@](O)(CC#N)C=C1Br	https://doi.org/10.1016/j.msec.2019.110566
Aplysina lacunosa	COC1=C(Br)[C@H](O)[C@](O)(CC#N)C=C1Br	https://doi.org/10.1021/acs.jnatprod.9b01286
Pseudoceratina crassa	COC1=C(Br)[C@H](O)[C@](O)(CC#N)C=C1Br	https://doi.org/10.1016/S0040-4020(01)80793-6
Pseudoceratina crassa	COC1=C(Br)[C@H](O)[C@](O)(CC#N)C=C1Br	https://doi.org/10.1021/np50119a006
Pseudoceratina crassa	COC1=C(Br)[C@H](O)[C@](O)(CC#N)C=C1Br	https://doi.org/10.1016/0305-1978(95)00013-K
Pseudoceratina sp.	COC1=C(Br)[C@H](O)[C@](O)(CC#N)C=C1Br	https://doi.org/10.1080/10286020701604862
Pseudoceratina purpurea	COC1=C(Br)[C@H](O)[C@](O)(CC#N)C=C1Br	https://doi.org/10.1177/1934578X1400901107
Suberea creba	COC1=C(Br)[C@H](O)[C@](O)(CC#N)C=C1Br	https://doi.org/10.3390/md17020115
Aiolochroia crassa	COC1=C(Br)[C@@H](O)[C@@](O)(CC#N)C=C1Br	https://doi.org/10.1016/0305-0491(81)90159-0
Verongula gigantea	COC1=C(Br)[C@@H](O)[C@@](O)(CC#N)C=C1Br	https://doi.org/10.1021/np990343e
Aiolochroia crassa	COC1=C(Br)[C@@H](O)[C@@](O)(CC#N)C=C1Br	https://doi.org/10.1590/S0100-40422012000600023�
Verongula rigida	COC1=C(Br)[C@@H](O)[C@@](O)(CC#N)C=C1Br	https://doi.org/10.3390/md9101902
Pseudoceratina sp.	COC1=C(Br)[C@@H](O)[C@@](O)(CC#N)C=C1Br	https://doi.org/10.1016/j.tet.2012.09.008
Pseudoceratina sp.	COC1=C(Br)[C@H](O)[C@](O)(CC(N)=O)C=C1Br	https://doi.org/10.1080/10286020701604862
Pseudoceratina crassa	COC1=C(Br)C=C(CC#N)C=C1	https://doi.org/10.1021/np50119a006
Psammaplysilla purpurea	COC1=C(Br)C=C(CC#N)C=C1	https://doi.org/10.1021/np50121a017
Psammaplysilla purpurea	COC1=C(Br)C=C(CC#N)C=C1	https://doi.org/10.1248/cpb.51.990
Pseudoceratina crassa	COC1=C(O)C=C2C(CC(C([O-])=O)[N+]2(C)C)=C1	https://doi.org/10.1021/np50119a006
Pseudoceratina crassa	COC1=C(Br)C=C(CC(N)=O)C=C1Br	https://doi.org/10.1016/0305-1978(95)00013-K
Pseudoceratina purpurea	OC1=C(Br)C=C(C=O)C=C1	https://doi.org/10.1021/jo034248t
Psammaplysilla purpurea	OC1=C(Br)C=C(C=O)C=C1	https://doi.org/10.1016/S0040-4020(01)96120-4
Pseudoceratina arabica	[H]C(=O)C1=C(OC)C(Br)=CC(O)=C1O	https://doi.org/10.1021/np8002113
Pseudoceratina arabica	CCOC(=O)C1=C(OC)C(Br)=CC(O)=C1O	https://doi.org/10.1021/np8002113
Pseudoceratina arabica	CCOC(=O)C1=C(OC)C(Br)=CC(O)=C1O	https://doi.org/10.1016/j.tet.2015.08.024
Suberea mollis	COC(=O)CC1=C(O)C=C(Br)C(O)=C1Br	https://doi.org/10.3390/md17020115
Pseudoceratina sp.	COC(=O)CC1=C(O)C=C(Br)C(O)=C1Br	https://doi.org/10.3390/md7040640
Pseudoceratina purpurea	O\N=C(\CC1=CC(Br)=C(O)C=C1)C(O)=O	https://doi.org/10.1016/j.bmc.2008.10.077
Pseudoceratina arabica	CC(OC1=C(Br)C(C)=C2CCNC2=C1Br)C1OC1N	https://doi.org/10.3390/md10112492
Psammaplysilla sp.	OC1=CC=C(CC#N)C=C1Br	https://doi.org/10.1016/S0040-4039(00)95478-9
Pseudoceratina purpurea	OC1=CC=C(CC#N)C=C1Br	https://doi.org/10.1021/jo034248t
Psammaplysilla purpurea	OC1=CC=C(CC#N)C=C1Br	https://doi.org/10.1016/S0040-4020(01)96120-4
Psammaplysilla purpurea	OC1=CC=C(CC#N)C=C1Br	https://doi.org/10.1248/cpb.51.990
Psammaplysilla purpurea	O\N=C(\CC1=CC=CC=C1)C(O)=O	https://doi.org/10.1016/S0040-4020(01)90227-3
Psammaplysilla purpurea	COC1=C(Br)C=C(CC#N)C=C1Br	https://doi.org/10.1021/np50121a017
Psammaplysilla purpurea	COC1=C(Br)C=C(CC#N)C=C1Br	https://doi.org/10.1248/cpb.51.990
Aplysinella sp.	COC1=C(Br)C=C(C=C1Br)C(O)=O	https://doi.org/10.1021/np500119e
Psammaplysilla purpurea	COC1=C(Br)C=C(C=C1Br)C(O)=O	https://doi.org/10.1021/np50121a017
Aplysinella sp.	NC(=O)CC1(O)C=C(Br)C(=O)C(Br)=C1	https://doi.org/10.1055/s-2008-1074506
Verongula sp.	NC(=O)CC1(O)C=C(Br)C(=O)C(Br)=C1	https://doi.org/10.1021/np50113a016
Aplysina sp.	NC(=O)CC1(O)C=C(Br)C(=O)C(Br)=C1	https://doi.org/10.1007/s11172-011-0088-9
Aplysina cavernicola	NC(=O)CC1(O)C=C(Br)C(=O)C(Br)=C1	https://doi.org/10.1007/s10886-015-0664-9
Aplysina thiona	NC(=O)CC1(O)C=C(Br)C(=O)C(Br)=C1	https://doi.org/10.1021/np50069a001
Suberea creba	NC(=O)CC1(O)C=C(Br)C(=O)C(Br)=C1	https://doi.org/10.3390/md17020115
Pseudoceratina crassa	NC(=O)CC1(O)C=C(Br)C(=O)C(Br)=C1	https://doi.org/10.1016/0305-1978(95)00013-K
Psammaplysilla purpurea	NC(=O)CC1(O)C=C(Br)C(=O)C(Br)=C1	https://doi.org/10.1021/np980032o
Pseudoceratina sp.	NC(=O)CC1(O)C=C(Br)C(=O)C(Br)=C1	https://doi.org/10.1080/10286020701604862
Pseudoceratina sp.	NC(=O)CC1(O)C=C(Br)C(=O)C(Br)=C1	https://doi.org/10.3390/md7040640
Aplysina sp.	OC1(CC#N)C=C(Br)C(=O)C(Br)=C1	https://doi.org/10.1007/s11172-011-0088-9
Pseudoceratina sp.	OC1(CC#N)C=C(Br)C(=O)C(Br)=C1	https://doi.org/10.1080/10286020701604862
Aplysina sp.	O[C@H]1[C@H](Br)C(=O)C(Br)=C[C@@]1(O)CC#N	https://doi.org/10.1007/s11172-011-0088-9
Pseudoceratina sp.	O[C@H]1[C@H](Br)C(=O)C(Br)=C[C@@]1(O)CC#N	https://doi.org/10.3390/md11093168
Verongula sp.	COC1(OC)C(Br)=CC(O)(CC(N)=O)C=C1Br	https://doi.org/10.1021/np50113a016
Verongula gigantea	COC1(OC)C(Br)=CC(O)(CC(N)=O)C=C1Br	https://doi.org/10.1021/np990343e
Aplysina fulva	COC1(OC)C(Br)=CC(O)(CC(N)=O)C=C1Br	https://doi.org/10.1016/j.bse.2007.09.008
Aplysina fistularis	COC1(OC)C(Br)=CC(O)(CC(N)=O)C=C1Br	https://doi.org/10.3390/md9112316
Aplysina cavernicola	COC1(OC)C(Br)=CC(O)(CC(N)=O)C=C1Br	https://doi.org/10.1016/S0040-4020(97)00311-6
Aplysina sp.	COC1(OC)C(Br)=CC(O)(CC(N)=O)C=C1Br	https://doi.org/10.1007/s11172-011-0088-9
Aplysina caissara	COC1(OC)C(Br)=CC(O)(CC(N)=O)C=C1Br	https://doi.org/10.1021/np0105735
Pseudoceratina crassa	COC1(OC)C(Br)=CC(O)(CC(N)=O)C=C1Br	https://doi.org/10.1021/np50119a006
Pseudoceratina sp.	COC1(OC)C(Br)=CC(O)(CC(N)=O)C=C1Br	https://doi.org/10.1080/10286020701604862
Pseudoceratina purpurea	CCO[C@@]1(OC)C(Br)C[C@@](O)(CC(N)=O)C=C1Br	https://doi.org/10.1515/znb-2005-0815
Pseudoceratina sp.	CCO[C@@]1(OC)C(Br)C[C@@](O)(CC(N)=O)C=C1Br	https://doi.org/10.1080/10286020701604862
Aplysina sp.	COC1(OC)C(Br)=CC(O)(CC#N)C=C1Br	https://doi.org/10.1007/s11172-011-0088-9
Pseudoceratina sp.	COC1(OC)C(Br)=CC(O)(CC#N)C=C1Br	https://doi.org/10.1080/10286020701604862
Aplysina sp.	CCO[C@]1(OC)C(Br)=C[C@@](O)(CC(N)=O)C=C1Br	https://doi.org/10.1007/s11172-011-0088-9
Aplysina sp.	CCO[C@]1(OC)C(Br)=C[C@@](O)(CC(N)=O)C=C1Br	https://doi.org/10.1007/s10600-013-0508-1
Pseudoceratina sp.	CCO[C@]1(OC)C(Br)=C[C@@](O)(CC(N)=O)C=C1Br	https://doi.org/10.1039/c7ob00191f
Aplysina sp.	CCO[C@@]1(OC)C(Br)=C[C@@](O)(CC(N)=O)C=C1Br	https://doi.org/10.1007/s11172-011-0088-9
Aplysina sp.	CCO[C@@]1(OC)C(Br)=C[C@@](O)(CC(N)=O)C=C1Br	https://doi.org/10.1007/s10600-013-0508-1
Pseudoceratina arabica	CCO[C@@]1(OC)C(Br)=C[C@@](O)(CC(N)=O)C=C1Br	https://doi.org/10.1039/c7ob00191f
Suberea praetensa	[H][C@@]12NC(=O)C[C@]1(O)C=C(Br)C(=O)[C@@H]2Br	https://doi.org/10.3390/md17020115
Pseudoceratina crassa	[H][C@@]12NC(=O)C[C@]1(O)C=C(Br)C(=O)[C@@H]2Br	https://doi.org/10.1016/0305-1978(95)00013-K
Pseudoceratina crassa	[H][C@@]12OC(=O)C[C@]1(O)C=C(Br)C(OC)=C2Br	https://doi.org/10.1016/0305-1978(95)00013-K
Pseudoceratina sp.	[H][C@@]12OC(=O)C[C@]1(O)C=C(Br)C(OC)=C2Br	https://doi.org/10.1080/10286020701604862
Verongula sp.	COC1=C(Br)[C@H](O)[C@]2(CC(=NO2)C(=O)NCC(O)COC2=C(Br)C=C(C=C2Br)C(O)CNC(=O)C2=NO[C@@]3(C2)C=C(Br)C(OC)=C(Br)[C@@H]3O)C=C1Br	https://doi.org/10.1021/np50113a016
Aiolochroia crassa	COC1=C(Br)[C@H](O)[C@]2(CC(=NO2)C(=O)NCC(O)COC2=C(Br)C=C(C=C2Br)C(O)CNC(=O)C2=NO[C@@]3(C2)C=C(Br)C(OC)=C(Br)[C@@H]3O)C=C1Br	https://doi.org/10.1515/znc-1998-5-615
Aiolochroia crassa	COC1=C(Br)[C@H](O)[C@]2(CC(=NO2)C(=O)NCC(O)COC2=C(Br)C=C(C=C2Br)C(O)CNC(=O)C2=NO[C@@]3(C2)C=C(Br)C(OC)=C(Br)[C@@H]3O)C=C1Br	https://doi.org/10.1016/S0040-4020(99)00553-0
Verongula gigantea	COC1=C(Br)[C@H](O)[C@]2(CC(=NO2)C(=O)NCC(O)COC2=C(Br)C=C(C=C2Br)C(O)CNC(=O)C2=NO[C@@]3(C2)C=C(Br)C(OC)=C(Br)[C@@H]3O)C=C1Br	https://doi.org/10.1021/np990343e
Aplysina lacunosa	COC1=C(Br)[C@H](O)[C@]2(CC(=NO2)C(=O)NCC(O)COC2=C(Br)C=C(C=C2Br)C(O)CNC(=O)C2=NO[C@@]3(C2)C=C(Br)C(OC)=C(Br)[C@@H]3O)C=C1Br	https://doi.org/10.1021/np50085a031
Aplysina insularis	COC1=C(Br)[C@H](O)[C@]2(CC(=NO2)C(=O)NCC(O)COC2=C(Br)C=C(C=C2Br)C(O)CNC(=O)C2=NO[C@@]3(C2)C=C(Br)C(OC)=C(Br)[C@@H]3O)C=C1Br	https://doi.org/10.1021/np9901938
Aplysina fulva	COC1=C(Br)[C@H](O)[C@]2(CC(=NO2)C(=O)NCC(O)COC2=C(Br)C=C(C=C2Br)C(O)CNC(=O)C2=NO[C@@]3(C2)C=C(Br)C(OC)=C(Br)[C@@H]3O)C=C1Br	https://doi.org/10.1016/j.bse.2007.09.008
Aplysina fulva	COC1=C(Br)[C@H](O)[C@]2(CC(=NO2)C(=O)NCC(O)COC2=C(Br)C=C(C=C2Br)C(O)CNC(=O)C2=NO[C@@]3(C2)C=C(Br)C(OC)=C(Br)[C@@H]3O)C=C1Br	https://doi.org/10.3390/md9112316
Aplysina fistularis	COC1=C(Br)[C@H](O)[C@]2(CC(=NO2)C(=O)NCC(O)COC2=C(Br)C=C(C=C2Br)C(O)CNC(=O)C2=NO[C@@]3(C2)C=C(Br)C(OC)=C(Br)[C@@H]3O)C=C1Br	https://doi.org/10.1590/S0100-40422010000900006
Aplysina archeri	COC1=C(Br)[C@H](O)[C@]2(CC(=NO2)C(=O)NCC(O)COC2=C(Br)C=C(C=C2Br)C(O)CNC(=O)C2=NO[C@@]3(C2)C=C(Br)C(OC)=C(Br)[C@@H]3O)C=C1Br	https://doi.org/10.1021/np50082a020
Pseudoceratina crassa	COC1=C(Br)[C@H](O)[C@]2(CC(=NO2)C(=O)NCC(O)COC2=C(Br)C=C(C=C2Br)C(O)CNC(=O)C2=NO[C@@]3(C2)C=C(Br)C(OC)=C(Br)[C@@H]3O)C=C1Br	https://doi.org/10.1021/np50119a006
Pseudoceratina crassa	COC1=C(Br)[C@H](O)[C@]2(CC(=NO2)C(=O)NCC(O)COC2=C(Br)C=C(C=C2Br)C(O)CNC(=O)C2=NO[C@@]3(C2)C=C(Br)C(OC)=C(Br)[C@@H]3O)C=C1Br	https://doi.org/10.1016/0305-1978(95)00013-K
Pseudoceratina verrucosa	COC1=C(Br)[C@H](O)[C@]2(CC(=NO2)C(=O)NCC(O)COC2=C(Br)C=C(C=C2Br)C(O)CNC(=O)C2=NO[C@@]3(C2)C=C(Br)C(OC)=C(Br)[C@@H]3O)C=C1Br	https://doi.org/10.1021/np300648d
Pseudoceratina purpurea	COC1=C(Br)[C@H](O)[C@]2(CC(=NO2)C(=O)NCC(O)COC2=C(Br)C=C(C=C2Br)C(O)CNC(=O)C2=NO[C@@]3(C2)C=C(Br)C(OC)=C(Br)[C@@H]3O)C=C1Br	https://doi.org/10.1177/1934578X1400901107
Pseudoceratina crassa	COC1=C(Br)[C@H](O)[C@]2(CC(=NO2)C(=O)NCC(O)C(O)CNC(=O)C2=NO[C@@]3(C2)C=C(Br)C(OC)=C(Br)[C@H]3O)C=C1Br	https://doi.org/10.1021/np50119a006
Pseudoceratina crassa	COC1=C(Br)[C@H](O)[C@]2(CC(=NO2)C(=O)NCC(O)COC2=C(Br)C=C(C=C2Br)C2CNC(=O)O2)C=C1Br	https://doi.org/10.1021/np50119a006
Pseudoceratina crassa	COC1=C(Br)[C@@H](O)[C@@]2(CC(=NO2)C(O)=O)C=C1Br	https://doi.org/10.1016/0305-1978(95)00013-K
Pseudoceratina verrucosa	COC1=C(Br)[C@@H](O)[C@@]2(CC(=NO2)C(=O)NCCC2=CNC(N)=N2)C=C1Br	https://doi.org/10.1021/np9600457
Pseudoceratina sp.	COC1=C(Br)[C@@H](O)[C@@]2(CC(=NO2)C(=O)NCCC2=CNC(N)=N2)C=C1Br	https://doi.org/10.1016/j.tet.2012.09.008
Pseudoceratina verrucosa	COC1=C(Br)[C@@H](O)[C@@]2(CC(=NO2)C(=O)NCCCOC2=C(Br)C=C(C[C@H](N)C(=O)NCCC3=CNC(N)=N3)C=C2Br)C=C1Br	https://doi.org/10.1021/np9600457
Pseudoceratina purpurea	COC1=C(Br)[C@@H](O)[C@@]2(CC(=NO2)C(=O)NCCCOC2=C(Br)C=C(C\C(=N\O)C(=O)NCCC3=CNC(N)=N3)C=C2Br)C=C1Br	https://doi.org/10.1021/acs.jnatprod.6b01038
Pseudoceratina sp.	COC1=C(Br)[C@@H](O)[C@@]2(CC(=NO2)C(=O)NCCCOC2=C(Br)C=C(C\C(=N\O)C(=O)NCCC3=CNC(N)=N3)C=C2Br)C=C1Br	https://doi.org/10.1016/j.tet.2012.09.008
Pseudoceratina verrucosa	COC1=C(Br)[C@@H](O)[C@@]2(CC(=NO2)C(=O)NCCCOC2=C(Br)C=C(C\C(=N\O)C(=O)NCCC3=CNC(N)=N3)C=C2Br)C=C1Br	https://doi.org/10.1021/np9600457
Psammaplysilla purea	COC1=C(Br)[C@@H](O)[C@@]2(CC(=NO2)C(=O)NCCCOC2=C(Br)C=C(C\C(=N\O)C(=O)NCCC3=CNC(N)=N3)C=C2Br)C=C1Br	https://doi.org/10.1016/S0040-4039(00)88945-5
Verongula rigida	COC1=C(Br)[C@@H](O)[C@@]2(CC(=NO2)C(=O)NCCCOC2=C(Br)C=C(CC[N+](C)(C)C)C=C2Br)C=C1Br	https://doi.org/10.3390/md9101902
Pseudoceratina verrucosa	COC1=C(Br)[C@@H](O)[C@@]2(CC(=NO2)C(=O)NCCCOC2=C(Br)C=C(CC[N+](C)(C)C)C=C2Br)C=C1Br	https://doi.org/10.1021/np9600457
Psammaplysilla purea	COC1=C(Br)[C@@H](O)[C@@]2(CC(=NO2)C(=O)NCCCOC2=C(Br)C=C(CC[N+](C)(C)C)C=C2Br)C=C1Br	https://doi.org/10.1016/S0040-4020(01)82314-0
Pseudoceratina purpurea	[H]C(=O)NCCC1=CC(Br)=C(OCCCNC(=O)C2=NO[C@@]3(CC(Br)=C(OC)C(Br)=CO3)[C@H]2O)C(Br)=C1	https://doi.org/10.1016/0040-4020(96)00387-0
Pseudoceratina arabica	[H]C(=O)NCCC1=CC(Br)=C(OCCCNC(=O)C2=NO[C@@]3(CC(Br)=C(OC)C(Br)=CO3)[C@H]2O)C(Br)=C1	https://doi.org/10.1016/j.tet.2015.08.024
Pseudoceratina purpurea	COC1=C(Br)C[C@@]2(ON=C([C@@H]2O)C(=O)NCCCOC2=C(Br)C=C(CCNC(=O)CCCCCCCCCCCC(C)C)C=C2Br)OC=C1Br	https://doi.org/10.1016/0040-4020(96)00387-0
Aplysinella sp.	COC1=C(Br)C[C@@]2(ON=C([C@@H]2O)C(=O)NCCCOC2=C(Br)C=C(CCN)C=C2Br)OC=C1Br	https://doi.org/10.1021/jo00067a062
Suberea sp.	COC1=C(Br)C[C@@]2(ON=C([C@@H]2O)C(=O)NCCCOC2=C(Br)C=C(CCN)C=C2Br)OC=C1Br	https://doi.org/10.3390/md17020115
Pseudoceratina purpurea	COC1=C(Br)C[C@@]2(ON=C([C@@H]2O)C(=O)NCCCOC2=C(Br)C=C(CCN)C=C2Br)OC=C1Br	https://doi.org/10.1016/0040-4020(96)00387-0
Pseudoceratina arabica	COC1=C(Br)C[C@@]2(ON=C([C@@H]2O)C(=O)NCCCOC2=C(Br)C=C(CCN)C=C2Br)OC=C1Br	https://doi.org/10.1021/np8002113
Pseudoceratina purpurea	COC1=C(Br)C[C@@]2(ON=C([C@@H]2O)C(=O)NCCCOC2=C(Br)C=C(CCN)C=C2Br)OC=C1Br	https://doi.org/10.1021/ja00296a014
Pseudoceratina arabica	COC1=C(Br)C[C@@]2(ON=C([C@@H]2O)C(=O)NCCCOC2=C(Br)C=C(CCN)C=C2Br)OC=C1Br	https://doi.org/10.1016/j.tet.2015.08.024
Aplysinella sp.	COC1=C(Br)C[C@@]2(ON=C([C@@H]2O)C(=O)NCCCOC2=C(Br)C=C(CCNC=C3C(=O)C=CC3=O)C=C2Br)OC=C1Br	https://doi.org/10.1021/jo00067a062
Suberea sp.	COC1=C(Br)C[C@@]2(ON=C([C@@H]2O)C(=O)NCCCOC2=C(Br)C=C(CCNC=C3C(=O)C=CC3=O)C=C2Br)OC=C1Br	https://doi.org/10.3390/md17020115
Pseudoceratina purpurea	COC1=C(Br)C[C@@]2(ON=C([C@@H]2O)C(=O)NCCCOC2=C(Br)C=C(CCNC=C3C(=O)C=CC3=O)C=C2Br)OC=C1Br	https://doi.org/10.1016/0040-4020(96)00387-0
Pseudoceratina arabica	COC1=C(Br)C[C@@]2(ON=C([C@@H]2O)C(=O)NCCCOC2=C(Br)C=C(CCNC=C3C(=O)C=CC3=O)C=C2Br)OC=C1Br	https://doi.org/10.1016/j.tet.2015.08.024
Pseudoceratina purpurea	COC1=C(Br)[C@H](O)C2(CC(=NO2)C(=O)NCCCC(O)=O)C(C)=C1Br	https://doi.org/10.1515/znb-2005-0815
Pseudoceratina purpurea	COC1=C(Br)[C@H](O)C2(CC(=NO2)C(=O)NCCC(O)=O)C(C)=C1Br	https://doi.org/10.1515/znb-2005-0815
Verongula gigantea	COC1=C(Br)[C@H](O)[C@]2(CC(=NO2)C(=O)NCCC(O)CNC(=O)C2=NO[C@@]3(C2)C=C(Br)C(OC)=C(Br)[C@@H]3O)C=C1Br	https://doi.org/10.1021/np990343e
Aplysina lacunosa	COC1=C(Br)[C@H](O)[C@]2(CC(=NO2)C(=O)NCCC(O)CNC(=O)C2=NO[C@@]3(C2)C=C(Br)C(OC)=C(Br)[C@@H]3O)C=C1Br	https://doi.org/10.1021/np50085a031
Aplysina fulva	COC1=C(Br)[C@H](O)[C@]2(CC(=NO2)C(=O)NCCC(O)CNC(=O)C2=NO[C@@]3(C2)C=C(Br)C(OC)=C(Br)[C@@H]3O)C=C1Br	https://doi.org/10.1016/j.bse.2007.09.008
Aplysina fistularis	COC1=C(Br)[C@H](O)[C@]2(CC(=NO2)C(=O)NCCC(O)CNC(=O)C2=NO[C@@]3(C2)C=C(Br)C(OC)=C(Br)[C@@H]3O)C=C1Br	https://doi.org/10.1071/CH09616
Aplysina sp.	COC1=C(Br)[C@H](O)[C@]2(CC(=NO2)C(=O)NCCC(O)CNC(=O)C2=NO[C@@]3(C2)C=C(Br)C(OC)=C(Br)[C@@H]3O)C=C1Br	https://doi.org/10.1071/CH09616
Aplysina fulva	COC1=C(Br)[C@H](O)[C@]2(CC(=NO2)C(=O)NCCC(O)CNC(=O)C2=NO[C@@]3(C2)C=C(Br)C(OC)=C(Br)[C@@H]3O)C=C1Br	https://doi.org/10.1071/CH09616
Aplysina solongeae	COC1=C(Br)[C@H](O)[C@]2(CC(=NO2)C(=O)NCCC(O)CNC(=O)C2=NO[C@@]3(C2)C=C(Br)C(OC)=C(Br)[C@@H]3O)C=C1Br	https://doi.org/10.1071/CH09616
Aplysina lactuca	COC1=C(Br)[C@H](O)[C@]2(CC(=NO2)C(=O)NCCC(O)CNC(=O)C2=NO[C@@]3(C2)C=C(Br)C(OC)=C(Br)[C@@H]3O)C=C1Br	https://doi.org/10.1071/CH09616
Aplysina lacunosa	COC1=C(Br)[C@H](O)[C@]2(CC(=NO2)C(=O)NCCC(O)CNC(=O)C2=NO[C@@]3(C2)C=C(Br)C(OC)=C(Br)[C@@H]3O)C=C1Br	https://doi.org/10.3762/bjoc.11.254
Aplysina cavernicola	COC1=C(Br)[C@H](O)[C@]2(CC(=NO2)C(=O)NCCC(O)CNC(=O)C2=NO[C@@]3(C2)C=C(Br)C(OC)=C(Br)[C@@H]3O)C=C1Br	https://doi.org/10.1007/s10886-015-0664-9
Aplysina caissara	COC1=C(Br)[C@H](O)[C@]2(CC(=NO2)C(=O)NCCC(O)CNC(=O)C2=NO[C@@]3(C2)C=C(Br)C(OC)=C(Br)[C@@H]3O)C=C1Br	https://doi.org/10.1590/S0103-50532006000700007
Pseudoceratina sp.	COC1=C(Br)[C@H](O)[C@]2(CC(=NO2)C(=O)NCCC(O)CNC(=O)C2=NO[C@@]3(C2)C=C(Br)C(OC)=C(Br)[C@@H]3O)C=C1Br	https://doi.org/10.1080/14786410701763411
Ianthella flabelliformis	COC1=C(Br)[C@H](O)[C@]2(CC(=NO2)C(=O)NCCCOC2=C(Br)C=C(CCNS([O-])(=O)=O)C=C2Br)C=C1Br	https://doi.org/10.1021/np800562m
Pseudoceratina sp.	COC1=C(Br)[C@H](O)[C@]2(CC(=NO2)C(=O)NCCCOC2=C(Br)C=C(CCNS([O-])(=O)=O)C=C2Br)C=C1Br	https://doi.org/10.1080/14786410701763411
Suberea mollis	COC1=C(Br)[C@H](O)[C@]2(CC(=NO2)C(=O)NCCCCNC(=O)C2=NO[C@@]3(C2)C=C(Br)C(OC)=C(Br)[C@@H]3O)C=C1Br	https://doi.org/10.1021/np200120d
Suberea mollis	COC1=C(Br)[C@H](O)[C@]2(CC(=NO2)C(=O)NCCCCNC(=O)C2=NO[C@@]3(C2)C=C(Br)C(OC)=C(Br)[C@@H]3O)C=C1Br	https://doi.org/10.3390/md10112492
Aplysinella sp.	COC1=C(Br)[C@H](O)[C@]2(CC(=NO2)C(=O)NCCCCNC(=O)C2=NO[C@@]3(C2)C=C(Br)C(OC)=C(Br)[C@@H]3O)C=C1Br	https://doi.org/10.1055/s-2008-1074506
Aplysina thiona	COC1=C(Br)[C@H](O)[C@]2(CC(=NO2)C(=O)NCCCCNC(=O)C2=NO[C@@]3(C2)C=C(Br)C(OC)=C(Br)[C@@H]3O)C=C1Br	https://doi.org/10.1021/np50069a001
Aplysina sp.	COC1=C(Br)[C@H](O)[C@]2(CC(=NO2)C(=O)NCCCCNC(=O)C2=NO[C@@]3(C2)C=C(Br)C(OC)=C(Br)[C@@H]3O)C=C1Br	https://doi.org/10.3390/md9112316
Aplysina lacunosa	COC1=C(Br)[C@H](O)[C@]2(CC(=NO2)C(=O)NCCCCNC(=O)C2=NO[C@@]3(C2)C=C(Br)C(OC)=C(Br)[C@@H]3O)C=C1Br	https://doi.org/10.1021/np50085a031
Aplysina insularis	COC1=C(Br)[C@H](O)[C@]2(CC(=NO2)C(=O)NCCCCNC(=O)C2=NO[C@@]3(C2)C=C(Br)C(OC)=C(Br)[C@@H]3O)C=C1Br	https://doi.org/10.1021/np9901938
Aplysina gerardogreeni	COC1=C(Br)[C@H](O)[C@]2(CC(=NO2)C(=O)NCCCCNC(=O)C2=NO[C@@]3(C2)C=C(Br)C(OC)=C(Br)[C@@H]3O)C=C1Br	https://doi.org/10.3390/md9112316
Aplysina fulva	COC1=C(Br)[C@H](O)[C@]2(CC(=NO2)C(=O)NCCCCNC(=O)C2=NO[C@@]3(C2)C=C(Br)C(OC)=C(Br)[C@@H]3O)C=C1Br	https://doi.org/10.1016/j.bse.2007.09.008
Aplysina fulva	COC1=C(Br)[C@H](O)[C@]2(CC(=NO2)C(=O)NCCCCNC(=O)C2=NO[C@@]3(C2)C=C(Br)C(OC)=C(Br)[C@@H]3O)C=C1Br	https://doi.org/10.1021/np50108a004
Aplysina fistularis	COC1=C(Br)[C@H](O)[C@]2(CC(=NO2)C(=O)NCCCCNC(=O)C2=NO[C@@]3(C2)C=C(Br)C(OC)=C(Br)[C@@H]3O)C=C1Br	https://doi.org/10.1590/S0100-40422010000900006
Aplysina cavernicola	COC1=C(Br)[C@H](O)[C@]2(CC(=NO2)C(=O)NCCCCNC(=O)C2=NO[C@@]3(C2)C=C(Br)C(OC)=C(Br)[C@@H]3O)C=C1Br	https://doi.org/10.1016/S0040-4020(97)00311-6
Aplysina sp.	COC1=C(Br)[C@H](O)[C@]2(CC(=NO2)C(=O)NCCCCNC(=O)C2=NO[C@@]3(C2)C=C(Br)C(OC)=C(Br)[C@@H]3O)C=C1Br	https://doi.org/10.1071/CH09616
Aplysina lacunosa	COC1=C(Br)[C@H](O)[C@]2(CC(=NO2)C(=O)NCCCCNC(=O)C2=NO[C@@]3(C2)C=C(Br)C(OC)=C(Br)[C@@H]3O)C=C1Br	https://doi.org/10.3762/bjoc.11.254
Aplysina lactuca	COC1=C(Br)[C@H](O)[C@]2(CC(=NO2)C(=O)NCCCCNC(=O)C2=NO[C@@]3(C2)C=C(Br)C(OC)=C(Br)[C@@H]3O)C=C1Br	https://doi.org/10.1071/CH09616
Aplysina fulva	COC1=C(Br)[C@H](O)[C@]2(CC(=NO2)C(=O)NCCCCNC(=O)C2=NO[C@@]3(C2)C=C(Br)C(OC)=C(Br)[C@@H]3O)C=C1Br	https://doi.org/10.1071/CH09616
Aplysina solongeae	COC1=C(Br)[C@H](O)[C@]2(CC(=NO2)C(=O)NCCCCNC(=O)C2=NO[C@@]3(C2)C=C(Br)C(OC)=C(Br)[C@@H]3O)C=C1Br	https://doi.org/10.1071/CH09616
Aplysina cavernicola	COC1=C(Br)[C@H](O)[C@]2(CC(=NO2)C(=O)NCCCCNC(=O)C2=NO[C@@]3(C2)C=C(Br)C(OC)=C(Br)[C@@H]3O)C=C1Br	https://doi.org/10.3390/md9112316
Aplysina aerophoba	COC1=C(Br)[C@H](O)[C@]2(CC(=NO2)C(=O)NCCCCNC(=O)C2=NO[C@@]3(C2)C=C(Br)C(OC)=C(Br)[C@@H]3O)C=C1Br	https://doi.org/10.1021/np50108a004
Suberea creba	COC1=C(Br)[C@H](O)[C@]2(CC(=NO2)C(=O)NCCCCNC(=O)C2=NO[C@@]3(C2)C=C(Br)C(OC)=C(Br)[C@@H]3O)C=C1Br	https://doi.org/10.3390/md17020115
Pseudoceratina sp.	COC1=C(Br)[C@H](O)[C@]2(CC(=NO2)C(=O)NCCCCNC(=O)C2=NO[C@@]3(C2)C=C(Br)C(OC)=C(Br)[C@@H]3O)C=C1Br	https://doi.org/10.1080/14786410701763411
Pseudoceratina sp.	COC1=C(Br)[C@H](O)[C@]2(CC(=NO2)C(=O)NCCCCNC(=O)C2=NO[C@@]3(C2)C=C(Br)C(OC)=C(Br)[C@@H]3O)C=C1Br	https://doi.org/10.1016/j.bse.2020.104002
Pseudoceratina sp.	COC1=C(Br)[C@H](O)[C@]2(CC(=NO2)C(=O)NCCCCOC2=C(Br)C=C(CCNC(=O)C3=NO[C@@]4(C3)C=C(Br)C(OC)=C(Br)[C@@H]4O)C=C2Br)C=C1Br	https://doi.org/10.1080/14786410701763411
Pseudoceratina sp.	COC1=C(Br)[C@H](O)[C@]2(CC(=NO2)C(=O)NCCCCOC2=C(Br)C=C(CCNC(=O)C3=NO[C@@]4(C3)C=C(Br)C(OC)=C(Br)[C@@H]4O)C=C2Br)C=C1Br	https://doi.org/10.3390/md7040640
Pseudoceratina sp.	COC1=C(Br)[C@H](O)[C@]2(CC(=NO2)C(=O)NCCC2=CC(Br)=C(OCCC[N+](C)(C)[O-])C(Br)=C2)C=C1Br	https://doi.org/10.1002/cbdv.200890118
Pseudoceratina sp.	COC1=C(Br)[C@H](O)[C@]2(CC(=NO2)C(=O)NCCCOC2=CC(Br)=C(CCN(C)C)C(Br)=C2)C=C1Br	https://doi.org/10.1002/cbdv.200890118
Psammaplysilla purea	COC1=C(Br)[C@H](O)[C@]2(CC(=NO2)C(=O)NCCCOC2=CC(Br)=C(CCN(C)C)C(Br)=C2)C=C1Br	https://doi.org/10.1248/cpb.43.403
Psammaplysilla purea	COC1=C(Br)[C@H](O)[C@]2(CC(=NO2)C(=O)NCCCOC2=CC(Br)=C(CCN(C)C)C(Br)=C2)C=C1Br	https://doi.org/10.1021/np980419r
Pseudoceratina sp.	COC1=C(Br)[C@H](O)[C@]2(CC(=NO2)C(=O)NCCC2=CC(Br)=C(OCCCN(C)C)C(Br)=C2)C=C1Br	https://doi.org/10.1002/cbdv.200890118
Psammaplysilla purea	COC1=C(Br)[C@H](O)[C@]2(CC(=NO2)C(=O)NCCC2=CC(Br)=C(OCCCN(C)C)C(Br)=C2)C=C1Br	https://doi.org/10.1248/cpb.43.403
Verongula sp.	COC1=C(Br)[C@H](O)[C@]2(CC(=NO2)C(N)=O)C=C1Br	https://doi.org/10.1021/np50113a016
Verongula gigantea	COC1=C(Br)[C@H](O)[C@]2(CC(=NO2)C(N)=O)C=C1Br	https://doi.org/10.1021/np990343e
Verongula rigida	COC1=C(Br)[C@H](O)[C@]2(CC(=NO2)C(N)=O)C=C1Br	https://doi.org/10.3390/md9101902
Pseudoceratina sp.	COC1=C(Br)[C@H](O)[C@]2(CC(=NO2)C(N)=O)C=C1Br	https://doi.org/10.1002/cbdv.200890118
Psammaplysilla purea	COC1=C(Br)[C@H](O)[C@]2(CC(=NO2)C(N)=O)C=C1Br	https://doi.org/10.1248/cpb.43.403
Pseudoceratina purpurea	COC1=C(Br)[C@H](O)[C@]2(CC(=NO2)C(N)=O)C=C1Br	https://doi.org/10.1177/1934578X1400901107
Aplysina cavernicola	COC1=C(Br)[C@H](O)[C@]2(CC(=NO2)C(=O)NCCCOC2=C(Br)C=C(C=C2Br)C(O)CNC(=O)C2=NO[C@@]3(C2)C=C(Br)C(OC)=C(Br)[C@@H]3O)C=C1Br	https://doi.org/10.1016/S0040-4020(97)00311-6
Pseudoceratina sp.	COC1=C(Br)[C@H](O)[C@]2(CC(=NO2)C(=O)NCCCOC2=C(Br)C=C(C=C2Br)C(O)CNC(=O)C2=NO[C@@]3(C2)C=C(Br)C(OC)=C(Br)[C@@H]3O)C=C1Br	https://doi.org/10.3390/md7040640
Pseudoceratina sp.	COC1=C(Br)[C@H](O)[C@]2(CC(=NO2)C(=O)NCCC2=C(NC(=N)N2)C2=C(O)C3=C(NC=C(O)C3=O)C(O)=C2)C=C1Br	https://doi.org/10.1016/j.bmcl.2010.06.015
Pseudoceratina sp.	COC1=C(Br)[C@H](O)[C@]2(CC(=NO2)C(=O)NCCC2=CN(C=N2)C2=C(O)C3=C(NC=C(O)C3=O)C(O)=C2)C=C1Br	https://doi.org/10.1016/j.bmcl.2010.06.015
Aplysina insularis	COC1=C(Br)[C@H](O)[C@]2(CC(=NO2)C(=O)NCCC2=CNC=N2)C=C1Br	https://doi.org/10.1515/znc-1999-3-415
Aplysina fulva	COC1=C(Br)[C@H](O)[C@]2(CC(=NO2)C(=O)NCCC2=CNC=N2)C=C1Br	https://doi.org/10.1016/j.bse.2007.09.008
Aplysina lacunosa	COC1=C(Br)[C@H](O)[C@]2(CC(=NO2)C(=O)NCCC2=CNC=N2)C=C1Br	https://doi.org/10.1021/acs.jnatprod.9b01286
Aplysina aerophoba	COC1=C(Br)[C@H](O)[C@]2(CC(=NO2)C(=O)NCCC2=CNC=N2)C=C1Br	https://doi.org/10.1021/np50064a014
Suberea clavata	COC1=C(Br)[C@H](O)[C@]2(CC(=NO2)C(=O)NCCC2=CNC=N2)C=C1Br	https://doi.org/10.3390/md17020115
Pseudoceratina sp.	COC1=C(Br)[C@H](O)[C@]2(CC(=NO2)C(=O)NCCC2=CNC=N2)C=C1Br	https://doi.org/10.1016/j.bmcl.2010.06.015
Psammaplysilla purea	COC1=C(Br)[C@H](O)[C@]2(CC(=NO2)C(=O)NCCC2=CNC=N2)C=C1Br	https://doi.org/10.1248/cpb.43.403
Pseudoceratina purpurea	COC1=C(Br)[C@H](O)[C@]2(CC(=NO2)C(=O)NCCC2=CNC=N2)C=C1Br	https://doi.org/10.1177/1934578X1400901107
Pseudoceratina sp.	NC1=NC(CCNC(=O)C2=NO[C@@]3(C2)C=C(Br)C(=O)[C@@H](Br)[C@@H]3O)=CN1	https://doi.org/10.1016/j.bmcl.2010.06.015
Suberea mollis	COC1=C(Br)[C@H](O)[C@]2(CC(=NO2)C(=O)NCCCCNC(N)=N)C=C1Br	https://doi.org/10.1021/np200120d
Aiolochroia crassa	COC1=C(Br)[C@H](O)[C@]2(CC(=NO2)C(=O)NCCCCNC(N)=N)C=C1Br	https://doi.org/10.1515/znc-1998-5-615
Aplysina fistularis	COC1=C(Br)[C@H](O)[C@]2(CC(=NO2)C(=O)NCCCCNC(N)=N)C=C1Br	https://doi.org/10.3390/md9112316
Aplysina fistularis	COC1=C(Br)[C@H](O)[C@]2(CC(=NO2)C(=O)NCCCCNC(N)=N)C=C1Br	https://doi.org/10.3390/md9112316
Suberea clavata	COC1=C(Br)[C@H](O)[C@]2(CC(=NO2)C(=O)NCCCCNC(N)=N)C=C1Br	https://doi.org/10.3390/md17020115
Pseudoceratina sp.	COC1=C(Br)[C@H](O)[C@]2(CC(=NO2)C(=O)NCCCCNC(N)=N)C=C1Br	https://doi.org/10.1016/j.bmcl.2010.06.015
Psammaplysilla purea	COC1=C(Br)[C@H](O)[C@]2(CC(=NO2)C(=O)NCCCCNC(N)=N)C=C1Br	https://doi.org/10.1248/cpb.43.403
Psammaplysilla purea	COC1=C(Br)[C@H](O)[C@]2(CC(=NO2)C(=O)NCCC2=CNC(N)=N2)C=C1Br	https://doi.org/10.1248/cpb.43.403
Pseudoceratina purpurea	COC1=C(Br)[C@H](O)[C@]2(CC(=NO2)C(=O)NCCC2=CNC(N)=N2)C=C1Br	https://doi.org/10.1177/1934578X1400901107
Pseudoceratina sp.	COC1=C(Br)[C@H](O)[C@]2(CC(=NO2)C(=O)NCCC2=CNC(N)=N2)C=C1Br	https://doi.org/10.1016/j.bmcl.2010.06.015
Pseudoceratina sp.	COC1=C(Br)[C@H](O)[C@]2(CC(=NO2)C(=O)NC(O)CCOC2=C(Br)C=C(C=C2Br)C2CNC(=O)O2)C=C1Br	https://doi.org/10.1016/j.bmcl.2010.06.015
Pseudoceratina sp.	COC1=C(Br)[C@H](O)[C@]2(CC(=NO2)C(=O)NCCCN2C=NC(CCNC(=O)C3=NO[C@@]4(C3)C=C(Br)C(OC)=C(Br)[C@@H]4O)=C2)C=C1Br	https://doi.org/10.1016/j.tetlet.2010.07.052
Pseudoceratina sp.	COC1=C(Br)C[C@@]2(ON=C([C@@H]2O)C(=O)NCCCOC2=C(Br)C=C(CC[N+](C)(C)C)C=C2Br)OC=C1Br	https://doi.org/10.1016/j.bmcl.2010.11.081
Pseudoceratina sp.	COC1=C(Br)C[C@@]2(ON=C([C@@H]2O)C(=O)NCCCOC2=C(Br)C=C(CCN(C)C(N)=O)C=C2Br)OC=C1Br	https://doi.org/10.1016/j.bmcl.2010.11.081
Suberea sp.	CNCCC1=CC(Br)=C(OCCCNC(=O)C2=NO[C@@]3(CC(Br)=C(OC)C(Br)=CO3)[C@H]2O)C(Br)=C1	https://doi.org/10.3390/md17020115
Pseudoceratina sp.	CNCCC1=CC(Br)=C(OCCCNC(=O)C2=NO[C@@]3(CC(Br)=C(OC)C(Br)=CO3)[C@H]2O)C(Br)=C1	https://doi.org/10.1016/j.bmcl.2010.11.081
Pseudoceratina sp.	COC1=C(Br)[C@@H](O)[C@@]2(CC(=NO2)C(=O)NCCCOC2=C(Br)C=C(C\C(=N/O)C(=O)NCCCC[NH3+])C=C2Br)C=C1Br	https://doi.org/10.1016/j.tet.2012.09.008
Pseudoceratina sp.	COC1=C(Br)[C@@H](O)[C@@]2(CC(=NO2)C(N)=O)C=C1Br	https://doi.org/10.1016/j.tet.2012.09.008
Pseudoceratina purpurea	COC1=C(Br)[C@@H](O)[C@@]2(CC(=NO2)C(N)=O)C=C1Br	https://doi.org/10.1021/acs.jnatprod.6b01038
Aplysina lacunosa	COC1=C(Br)[C@@H](O)[C@@]2(CC(=NO2)C(=O)NCCCC2=CN=C(N)N2)C=C1Br	https://doi.org/10.1021/acs.jnatprod.9b01286
Pseudoceratina sp.	COC1=C(Br)[C@@H](O)[C@@]2(CC(=NO2)C(=O)NCCCC2=CN=C(N)N2)C=C1Br	https://doi.org/10.1016/j.tet.2012.09.008
Aplysina sp.	CCOC(=O)C1=NO[C@]2(C1)C=C(Br)C(OC)=C(Br)[C@H]2O	https://doi.org/10.1590/S0100-40422007000500027
Pseudoceratina sp.	CCOC(=O)C1=NO[C@]2(C1)C=C(Br)C(OC)=C(Br)[C@H]2O	https://doi.org/10.1016/j.tet.2012.09.008
Pseudoceratina sp.	COC1=C(Br)[C@H](O)[C@]2(CC(=NO2)C(=O)NCCCOC2=C(Br)C=C(C\C(=N/O)C(=O)NCCC3=CNC(N)=N3)C=C2Br)C=C1Br	https://doi.org/10.1016/j.tet.2012.09.008
Aiolochroia crassa	COC1=C(Br)[C@H](O)[C@]2(CC(=NO2)C(=O)NCCCC2=CNC(N)=N2)C=C1Br	https://doi.org/10.1515/znc-1998-5-615
Aplysina insularis	COC1=C(Br)[C@H](O)[C@]2(CC(=NO2)C(=O)NCCCC2=CNC(N)=N2)C=C1Br	https://doi.org/10.1515/znc-1999-3-415
Aplysina cavernicola	COC1=C(Br)[C@H](O)[C@]2(CC(=NO2)C(=O)NCCCC2=CNC(N)=N2)C=C1Br	https://doi.org/10.1007/s10886-015-0664-9
Aplysina fulva	COC1=C(Br)[C@H](O)[C@]2(CC(=NO2)C(=O)NCCCC2=CNC(N)=N2)C=C1Br	https://doi.org/10.1016/j.bse.2007.09.008
Pseudoceratina verrucosa	COC1=C(Br)[C@H](O)[C@]2(CC(=NO2)C(=O)NCCCC2=CNC(N)=N2)C=C1Br	https://doi.org/10.1021/np300648d
Pseudoceratina purpurea	COC1=C(Br)[C@H](O)[C@]2(CC(=NO2)C(=O)NCCCC2=CNC(N)=N2)C=C1Br	https://doi.org/10.1177/1934578X1400901107
Pseudoceratina sp.	COC1=C(Br)[C@H](O)[C@]2(CC(=NO2)C(=O)NCCCC2=CNC(N)=N2)C=C1Br	https://doi.org/10.1016/j.bmcl.2010.06.015
Pseudoceratina verrucosa	COC1=C(Br)[C@H](O)[C@]2(CC(=NO2)C(=O)NCC(O)C2=CC(Br)=C(OC[C@H]3CNC(=O)O3)C(Br)=C2)C=C1Br	https://doi.org/10.1021/np300648d
Pseudoceratina sp.	COC1=C(Br)[C@H](O)[C@]2(CC(=NO2)C(=O)NCC(O)C2=CC(Br)=C(OC[C@H]3CNC(=O)O3)C(Br)=C2)C=C1Br	https://doi.org/10.1016/j.bmcl.2010.06.015
Hexadella sp.	COC1=C(Br)[C@H](O)[C@]2(CC(=NO2)C(=O)NCCCOC2=C(Br)C=C(CCN)C=C2Br)C=C1Br	https://doi.org/10.1139/v89-102
Suberea ianthelliformis	COC1=C(Br)[C@H](O)[C@]2(CC(=NO2)C(=O)NCCCOC2=C(Br)C=C(CCN)C=C2Br)C=C1Br	https://doi.org/10.3390/md17020115
Pseudoceratina purpurea	COC1=C(Br)[C@H](O)[C@]2(CC(=NO2)C(=O)NCCCOC2=C(Br)C=C(CCN)C=C2Br)C=C1Br	https://doi.org/10.1177/1934578X1400901107
Psammaplysilla purpurea	COC1=C(Br)[C@H](O)[C@]2(CC(=NO2)C(=O)NCCCOC2=C(Br)C=C(CCN)C=C2Br)C=C1Br	https://doi.org/10.1021/np50076a040
Psammaplysilla purpurea	COC1=C(Br)[C@H](O)[C@]2(CC(=NO2)C(=O)NCCCOC2=C(Br)C=C(CCN)C=C2Br)C=C1Br	https://doi.org/10.1038/ja.2009.49
Pseudoceratina purpurea	COC1=C(Br)[C@H](O)[C@]2(CC(=NO2)C(=O)NCCCOC2=C(Br)C=C(CCNC(=O)CCCCCCCCCCCC(C)C)C=C2Br)C=C1Br	https://doi.org/10.1177/1934578X1400901107
Pseudoceratina sp.	COC1=C(Br)[C@H](O)[C@]2(CC(=NO2)C(=O)NCCCOC2=C(Br)C=C(CC[N+](C)(C)C)C=C2Br)C=C1Br	https://doi.org/10.1002/cbdv.200890118
Pseudoceratina purpurea	COC1=C(Br)[C@H](O)[C@]2(CC(=NO2)C(=O)NCCCOC2=C(Br)C=C(CC[N+](C)(C)C)C=C2Br)C=C1Br	https://doi.org/10.1177/1934578X1400901107
Pseudoceratina purpurea	COC1=C(Br)[C@H](O)[C@]2(CC(=NO2)C(=O)NCCC2=CC(Br)=C(OCCC[NH+](C)C)C(Br)=C2)C=C1Br	https://doi.org/10.1177/1934578X1400901107
Aplysina sp.	COC1=C(Br)[C@H](O)[C@]2(CC(=NO2)C(=O)NCC(O)C2=CC(Br)=C(O)C(Br)=C2)C=C1Br	https://doi.org/10.1039/P19930003121
Pseudoceratina purpurea	COC1=C(Br)[C@H](O)[C@]2(CC(=NO2)C(=O)NCC(O)C2=CC(Br)=C(O)C(Br)=C2)C=C1Br	https://doi.org/10.1177/1934578X1400901107
Suberea sp.	[H]C(=O)NCC(O)C1=CC(Br)=C(OCCCNC(=O)C2=NO[C@@]3(CC(Br)=C(OC)C(Br)=CO3)[C@H]2O)C(Br)=C1	https://doi.org/10.3390/md17020115
Pseudoceratina arabica	[H]C(=O)NCC(O)C1=CC(Br)=C(OCCCNC(=O)C2=NO[C@@]3(CC(Br)=C(OC)C(Br)=CO3)[C@H]2O)C(Br)=C1	https://doi.org/10.1016/j.tet.2015.08.024
Pseudoceratina purpurea	COC1=C(Br)[C@H](O)[C@]2(CC(=NO2)C(=O)NCCCC2=C(N=C([NH3+])N2)C2=C(O)C3=C(NC=C(O)C3=O)C(O)=C2)C=C1Br	https://doi.org/10.3390/md13031389
Pseudoceratina purpurea	COC1=C(Br)[C@@H](O)[C@@]2(CC(=NO2)C(=O)NCCC2=CNC([NH3+])=N2)C=C1Br	https://doi.org/10.3390/md13031389
Pseudoceratina purpurea	COC1=C(Br)[C@H](O)[C@]2(CC(=NO2)C(=O)NCCCC2=CNC([NH3+])=N2)C=C1Br	https://doi.org/10.3390/md13031389
Pseudoceratina purpurea	COC1=C(Br)[C@@H](O)[C@@]2(CC(=NO2)C(=O)NCCCOC2=C(Br)C=C(CC[NH3+])C=C2Br)C=C1Br	https://doi.org/10.3390/md13031389
Pseudoceratina purpurea	COC1=C(Br)[C@@H](O)[C@@]2(CC(=NO2)C(=O)NCCCOC2=C(Br)C=C(C\C(=N/O)C(=O)NCCC3=CN=C([NH3+])N3)C=C2Br)C=C1Br	https://doi.org/10.3390/md13031389
Pseudoceratina purpurea	COC1=C(Br)[C@@H](O)[C@@]2(CC(=NO2)C(=O)NCCC2=CC(Br)=C(O)C(Br)=C2)C=C1Br	https://doi.org/10.1021/acs.jnatprod.6b01038
Pseudoceratina purpurea	COC1=C(Br)[C@@H](O)[C@@]2(CC(=NO2)C(=O)NCCC2=CC(Br)=C(O)C=C2)C=C1Br	https://doi.org/10.1021/acs.jnatprod.6b01038
Pseudoceratina purpurea	CCOC1(CCCNC(=O)C2=NO[C@]3(C2)C=C(Br)C(OC)=C(Br)[C@H]3O)N=C(N)NC1=O	https://doi.org/10.1021/acs.jnatprod.6b01038
Pseudoceratina purpurea	COC1=C(Br)[C@@H](O)[C@@]2(CC(=NO2)C(=O)NCCCOC2=C(Br)C=C(CCN)C=C2Br)C=C1Br	https://doi.org/10.1021/acs.jnatprod.6b01038
Pseudoceratina purpurea	COC1=C(Br)[C@@H](O)[C@@]2(CC(=NO2)C(=O)NCCCOC2=C(Br)C=C(CC(N)C(O)=O)C=C2Br)C=C1Br	https://doi.org/10.1021/acs.jnatprod.6b01038
Pseudoceratina purpurea	COC1=C(Br)[C@@H](O)[C@@]2(CC(=NO2)C(=O)NCCCC(O)=O)C=C1Br	https://doi.org/10.1021/acs.jnatprod.6b01038
Pseudoceratina sp.	CNCCC1=CC(Br)=C(OCCCNC(=O)N(C)CCC2=CC(Br)=C(OCCCNC(=O)C3=NO[C@]4(CC(Br)=C(OC)C(Br)=CO4)[C@@H]3O)C(Br)=C2)C(Br)=C1	https://doi.org/10.3390/md16120463
Pseudoceratina sp.	CNCCC1=CC(Br)=C(OCCCNC(=O)N(C)CCC2=CC(Br)=C(OCCCNC(=O)N(C)CCC3=CC(Br)=C(OCCCNC(=O)C4=NO[C@]5(CC(Br)=C(OC)C(Br)=CO5)[C@@H]4O)C(Br)=C3)C(Br)=C2)C(Br)=C1	https://doi.org/10.3390/md16120463
Pseudoceratina sp.	CNCCC1=CC(Br)=C(OCCCNC(=O)C2=NO[C@]3(CC(Br)=C(OC)C(Br)=CO3)[C@@H]2O)C(Br)=C1	https://doi.org/10.1016/j.bse.2020.104002
Suberea creba	COC1=C(Br)C(O)[C@]2(CC(=NO2)C(=O)NCCCCCNC(=O)C2=NO[C@]3(C2)C=C(Br)C(OC)=C(Br)[C@H]3O)C=C1Br	https://doi.org/10.3390/md17020115
Pseudoceratina sp.	COC1=C(Br)C(O)[C@]2(CC(=NO2)C(=O)NCCCCCNC(=O)C2=NO[C@]3(C2)C=C(Br)C(OC)=C(Br)[C@H]3O)C=C1Br	https://doi.org/10.1016/j.bse.2020.104002
Suberea sp.	COC1=C(Br)C[C@@]2(ON=C([C@@H]2O)C(=O)NCCCOC2=C(Br)C=C(C=C2Br)C(O)CN)OC=C1Br	https://doi.org/10.3390/md17020115
Psammaplysilla purea	COC1=C(Br)C[C@@]2(ON=C([C@@H]2O)C(=O)NCCCOC2=C(Br)C=C(C=C2Br)C(O)CN)OC=C1Br	https://doi.org/10.1021/ja00296a014
Psammaplysilla purpurea	COC1=C(Br)C[C@@]2(ON=C([C@@H]2O)C(=O)NCCCOC2=C(Br)C=C(C=C2Br)C(O)CN)OC=C1Br	https://doi.org/10.1021/np50076a040
Aplysina lacunosa	COC1=C(Br)[C@H](O)[C@]2(CC(=NO2)C(=O)NCCCOC2=CC=C(CCN)C=C2Br)C=C1Br	https://doi.org/10.3762/bjoc.11.254
Psammaplysilla purpurea	COC1=C(Br)[C@H](O)[C@]2(CC(=NO2)C(=O)NCCCOC2=CC=C(CCN)C=C2Br)C=C1Br	https://doi.org/10.1021/np50076a040
Psammaplysilla purpurea	CNCC(O)C1=CC(Br)=C(OCCCNC(=O)C2=NO[C@@]3(CC(Br)=C(OC)C(Br)=CO3)[C@H]2O)C(Br)=C1	https://doi.org/10.1021/np50084a021
Psammaplysilla purea	COC1=C(Br)[C@H](O)[C@]2(CC(=NO2)C(=O)NCCC2N=C(N)NC2=O)C=C1Br	https://doi.org/10.1248/cpb.43.403
Psammaplysilla purpurea	COC1C(Br)[C@H](O)[C@]2(CC(=NO2)C(=O)NCCC2=CC(Br)=C(OCCCN(C)C)C(Br)=C2)C=C1Br	https://doi.org/10.1016/j.tet.2004.09.009
Psammaplysilla purpurea	COC1C(Br)[C@H](O)[C@]2(CC(=NO2)C(=O)N(C)CCC2=CC(Br)=C(OCCCN(C)C)C(Br)=C2)C=C1Br	https://doi.org/10.1016/j.tet.2004.09.009
Psammaplysilla purpurea	CN(C)CCCOC1=C(Br)C=C(CCNC(=O)C2=NO[C@@]3(C2)C=C(Br)C(=O)C(Br)=C3O)C=C1Br	https://doi.org/10.1016/j.tet.2004.09.009
Psammaplysilla purpurea	COC1=C(Br)[C@H](O)[C@]2(CC(=NO2)C(=O)NCCC2=CC(Br)=C(OCCCN(C)C(=O)CCCCCCCCCCCC(C)C)C(Br)=C2)C=C1Br	https://doi.org/10.1016/j.tet.2004.09.009
Psammaplysilla purpurea	CCCCCCCCCCCCCCCC(=O)N(C)CCCOC1=C(Br)C=C(CCNC(=O)C2=NO[C@@]3(C2)C=C(Br)C(OC)=C(Br)[C@@H]3O)C=C1Br	https://doi.org/10.1016/j.tet.2004.09.009
Psammaplysilla purpurea	COC1=C(Br)[C@@H](O)[C@@]2(CC(=NO2)C(=O)NCCC2=CC(Br)=C(OCCCN(C)C)C(Br)=C2)C=C1Br	https://doi.org/10.1002/slct.201803830
Verongula sp.	O=C1NCCC2=CN=CN12	https://doi.org/10.1021/np50113a016
Pseudoceratina crassa	O=C1NCCC2=CN=CN12	https://doi.org/10.1021/np50119a006
Pseudoceratina sp.	O=C1NCCC2=CN=CN12	https://doi.org/10.1080/10575639808048292
Pseudoceratina purpurea	BrC1=C(Br)C=C(N1)C(=O)NCCCCNCCCNC(=O)C1=CC(Br)=C(Br)N1	https://doi.org/10.1016/0040-4020(96)00387-0
Pseudoceratina purpurea	BrC1=C(Br)C=C(N1)C(=O)NCCCCNCCCNC(=O)C1=CC(Br)=C(Br)N1	https://doi.org/10.1016/0040-4039(96)00025-1
Pseudoceratina purpurea	NC(=O)C1=CC(Br)=C(Br)N1	https://doi.org/10.1016/0040-4020(96)00387-0
Pseudoceratina purpurea	CC1=C\C(NC1=O)=N\O	https://doi.org/10.1515/znb-2005-0815
Pseudoceratina sp.	[H][C@@]12NC(=O)N[C@@]1(CCN2C)OCC	https://doi.org/10.1080/10286020701604862
Pseudoceratina sp.	CC\C=C\[C@H](CC)C[C@@]1(CC)O\C(=C\C(=O)OC)C(CC)=C1	https://doi.org/10.1016/j.bse.2020.104002
Psammaplysilla purpurea	COC(=O)NCCSSCCNC(=O)OC	https://doi.org/10.1016/S0040-4020(01)96120-4
Psammaplysilla purpurea	CCCCCCC\C(C)=C/C(=O)NCCCCNC(N)=N	https://doi.org/10.1016/0040-4020(95)00121-N
Psammaplysilla purpurea	CCCCCCC[C@@H](C)CC(=O)NCCCCNC(N)=N	https://doi.org/10.1016/0040-4020(95)00121-N
Pseudoceratina purpurea	COC1=C(Br)[C@@H](O)[C@@]2(C\C(NO2)=C2\C[C@@]3(ON2)C=C(Br)C(OC)=C(Br)[C@H]3O)C=C1Br	https://doi.org/10.1016/S0040-4039(01)00993-5
Pseudoceratina sp.	COC1=C(Br)[C@@H](O)[C@@]2(CC3=C(C[C@@]4(ON3)C=C(Br)C(OC)=C(Br)[C@H]4O)NO2)C=C1Br	https://doi.org/10.1016/j.tetlet.2005.10.157
Psammaplysilla purpurea	O\N=C1/CC2=CC(Br)=C(OC3=C(O)C(Br)=CC(C\C(=N\O)C(=O)N\C=C\C4=CC(Br)=C(OC5=C(O)C(Br)=CC(CCNC1=O)=C5)C(Br)=C4)=C3)C=C2	https://doi.org/10.1021/np50091a025
Ianthella basta	O\N=C1/CC2=CC(Br)=C(OC3=C(O)C(Br)=CC(C\C(=N\O)C(=O)NCCC4=CC(Br)=C(OC5=C(O)C(Br)=CC(CCNC1=O)=C5)C=C4)=C3)C(Br)=C2	https://doi.org/10.1016/j.bmcl.2015.09.024
Ianthella reticulata	O\N=C1/CC2=CC(Br)=C(OC3=C(O)C(Br)=CC(C\C(=N\O)C(=O)NCCC4=CC(Br)=C(OC5=C(O)C(Br)=CC(CCNC1=O)=C5)C=C4)=C3)C(Br)=C2	https://doi.org/10.1021/np9005986
Ianthella basta	O\N=C1/CC2=CC(Br)=C(OC3=C(O)C(Br)=CC(C\C(=N\O)C(=O)NCCC4=CC(Br)=C(OC5=C(O)C(Br)=CC(CCNC1=O)=C5)C=C4)=C3)C(Br)=C2	https://doi.org/10.1021/jo00302a041
Ianthella flabelliformis	O\N=C1/CC2=CC(Br)=C(OC3=C(O)C(Br)=CC(C\C(=N\O)C(=O)NCCC4=CC(Br)=C(OC5=C(O)C(Br)=CC(CCNC1=O)=C5)C=C4)=C3)C(Br)=C2	https://doi.org/10.1016/S0040-4020(01)90467-3
Ianthella basta	O\N=C1/CC2=CC(Br)=C(OC3=C(O)C(Br)=CC(C\C(=N\O)C(=O)NCCC4=CC(Br)=C(OC5=C(O)C(Br)=CC(CCNC1=O)=C5)C=C4)=C3)C(Br)=C2	https://doi.org/10.3390/md204176
Ianthella basta	O\N=C1/CC2=CC(Br)=C(OC3=C(O)C(Br)=CC(C\C(=N\O)C(=O)NCCC4=CC(Br)=C(OC5=C(O)C(Br)=CC(CCNC1=O)=C5)C=C4)=C3)C(Br)=C2	https://doi.org/10.1016/S0040-4020(01)90467-3
Ianthella basta	O\N=C1/CC2=CC(Br)=C(OC3=C(O)C(Br)=CC(C\C(=N\O)C(=O)NCCC4=CC(Br)=C(OC5=C(O)C(Br)=CC(CCNC1=O)=C5)C=C4)=C3)C(Br)=C2	https://doi.org/10.1021/np50105a015
Ianthella basta	O\N=C1/CC2=CC(Br)=C(OC3=C(O)C(Br)=CC(C\C(=N\O)C(=O)NCCC4=CC(Br)=C(OC5=C(O)C(Br)=CC(CCNC1=O)=C5)C=C4)=C3)C(Br)=C2	https://doi.org/10.1016/S0021-9258(17)31644-7
Ianthella basta	O\N=C1/CC2=CC(Br)=C(OC3=C(O)C(Br)=CC(C\C(=N\O)C(=O)NCCC4=CC(Br)=C(OC5=C(O)C(Br)=CC(CCNC1=O)=C5)C=C4)=C3)C(Br)=C2	https://doi.org/10.1071/CH9810765
Ianthella basta	O\N=C1/CC2=CC(Br)=C(OC3=C(O)C(Br)=CC(C\C(=N\O)C(=O)NCCC4=CC(Br)=C(OC5=C(O)C(Br)=CC(CCNC1=O)=C5)C=C4)=C3)C(Br)=C2	https://doi.org/10.1021/np960507g
Ianthella quadrangulata	O\N=C1/CC2=CC(Br)=C(OC3=C(O)C(Br)=CC(C\C(=N\O)C(=O)NCCC4=CC(Br)=C(OC5=C(O)C(Br)=CC(CCNC1=O)=C5)C=C4)=C3)C(Br)=C2	https://doi.org/10.1021/np070373e
Ianthella basta	O\N=C1/CC2=CC(Br)=C(OC3=C(O)C(Br)=CC(C\C(=N\O)C(=O)NCCC4=CC(Br)=C(OC5=C(O)C(Br)=CC(CCNC1=O)=C5)C=C4)=C3)C(Br)=C2	https://doi.org/10.1016/j.fitote.2017.12.003
Psammaplysilla purpurea	O\N=C1/CC2=CC(Br)=C(OC3=C(O)C(Br)=CC(C\C(=N\O)C(=O)NCCC4=CC(Br)=C(OC5=C(O)C(Br)=CC(CCNC1=O)=C5)C=C4)=C3)C(Br)=C2	https://doi.org/10.1021/np50091a025
Ianthella basta	O\N=C1/CC2=CC(Br)=C(OC3=C(O)C(Br)=CC(C\C(=N\O)C(=O)N\C=C\C4=CC(Br)=C(OC5=C(O)C(Br)=CC(CCNC1=O)=C5)C=C4)=C3)C=C2	https://doi.org/10.1071/CH9810765
Ianthella basta	O\N=C1/CC2=CC(Br)=C(OC3=C(O)C(Br)=CC(C\C(=N\O)C(=O)N\C=C\C4=CC(Br)=C(OC5=C(O)C(Br)=CC(CCNC1=O)=C5)C=C4)=C3)C=C2	https://doi.org/10.1016/S0021-9258(17)31644-7
Ianthella basta	O\N=C1/CC2=CC(Br)=C(OC3=C(O)C(Br)=CC(C\C(=N\O)C(=O)N\C=C\C4=CC(Br)=C(OC5=C(O)C(Br)=CC(CCNC1=O)=C5)C=C4)=C3)C=C2	https://doi.org/10.1021/np960507g
Ianthella reticulata	O\N=C1/CC2=CC(Br)=C(OC3=C(O)C(Br)=CC(C\C(=N\O)C(=O)N\C=C\C4=CC(Br)=C(OC5=C(O)C(Br)=CC(CCNC1=O)=C5)C=C4)=C3)C=C2	https://doi.org/10.1021/np9005986
Ianthella basta	O\N=C1/CC2=CC(Br)=C(OC3=C(O)C(Br)=CC(C\C(=N\O)C(=O)N\C=C\C4=CC(Br)=C(OC5=C(O)C(Br)=CC(CCNC1=O)=C5)C=C4)=C3)C=C2	https://doi.org/10.1016/j.bmcl.2015.09.024
Psammaplysilla purpurea	O\N=C1/CC2=CC(Br)=C(OC3=C(O)C(Br)=CC(C\C(=N\O)C(=O)N\C=C\C4=CC(Br)=C(OC5=C(O)C(Br)=CC(CCNC1=O)=C5)C=C4)=C3)C=C2	https://doi.org/10.1021/np50091a025
Psammaplysilla purpurea	O\N=C1/CC2=CC(Br)=C(OC3=C(O)C(Br)=CC(C\C(=N\O)C(=O)NCC(O)C4=CC(Br)=C(OC5=C(O)C(Br)=CC(CCNC1=O)=C5)C(Br)=C4)=C3)C=C2	https://doi.org/10.1021/np50091a025
Ianthella reticulata	O\N=C1/CC2=CC(Br)=C(OC3=C(O)C(Br)=CC(C\C(=N\O)C(=O)NCCC4=CC(Br)=C(OC5=C(O)C(Br)=CC(CCNC1=O)=C5)C(Br)=C4)=C3)C(Br)=C2	https://doi.org/10.1021/np9005986
Ianthella basta	O\N=C1/CC2=CC(Br)=C(OC3=C(O)C(Br)=CC(C\C(=N\O)C(=O)NCCC4=CC(Br)=C(OC5=C(O)C(Br)=CC(CCNC1=O)=C5)C(Br)=C4)=C3)C(Br)=C2	https://doi.org/10.3390/molecules18033543
Ianthella basta	O\N=C1/CC2=CC(Br)=C(OC3=C(O)C(Br)=CC(C\C(=N\O)C(=O)NCCC4=CC(Br)=C(OC5=C(O)C(Br)=CC(CCNC1=O)=C5)C(Br)=C4)=C3)C(Br)=C2	https://doi.org/10.1016/j.bmcl.2015.09.024
Ianthella basta	O\N=C1/CC2=CC(Br)=C(OC3=C(O)C(Br)=CC(C\C(=N\O)C(=O)NCCC4=CC(Br)=C(OC5=C(O)C(Br)=CC(CCNC1=O)=C5)C(Br)=C4)=C3)C(Br)=C2	https://doi.org/10.1021/jo00302a041
Ianthella quadrangulata	O\N=C1/CC2=CC(Br)=C(OC3=C(O)C(Br)=CC(C\C(=N\O)C(=O)NCCC4=CC(Br)=C(OC5=C(O)C(Br)=CC(CCNC1=O)=C5)C(Br)=C4)=C3)C(Br)=C2	https://doi.org/10.1021/np070373e
Ianthella sp.	O\N=C1/CC2=CC(Br)=C(OC3=C(O)C(Br)=CC(C\C(=N\O)C(=O)NCCC4=CC(Br)=C(OC5=C(O)C(Br)=CC(CCNC1=O)=C5)C(Br)=C4)=C3)C(Br)=C2	https://doi.org/10.1021/np50095a020
Ianthella basta	O\N=C1/CC2=CC(Br)=C(OC3=C(O)C(Br)=CC(C\C(=N\O)C(=O)NCCC4=CC(Br)=C(OC5=C(O)C(Br)=CC(CCNC1=O)=C5)C(Br)=C4)=C3)C(Br)=C2	https://doi.org/10.1021/np50105a015
Ianthella basta	O\N=C1/CC2=CC(Br)=C(OC3=C(O)C(Br)=CC(C\C(=N\O)C(=O)NCCC4=CC(Br)=C(OC5=C(O)C(Br)=CC(CCNC1=O)=C5)C(Br)=C4)=C3)C(Br)=C2	https://doi.org/10.1071/CH9810765
Ianthella basta	O\N=C1/CC2=CC(Br)=C(OC3=C(O)C(Br)=CC(C\C(=N\O)C(=O)NCCC4=CC(Br)=C(OC5=C(O)C(Br)=CC(CCNC1=O)=C5)C(Br)=C4)=C3)C(Br)=C2	https://doi.org/10.1016/S0040-4020(01)90467-3
Ianthella basta	O\N=C1/CC2=CC(Br)=C(OC3=C(O)C(Br)=CC(C\C(=N\O)C(=O)NCCC4=CC(Br)=C(OC5=C(O)C(Br)=CC(CCNC1=O)=C5)C(Br)=C4)=C3)C(Br)=C2	https://doi.org/10.1021/np960507g
Ianthella basta	O\N=C1/CC2=CC(Br)=C(OC3=C(O)C(Br)=CC(C\C(=N\O)C(=O)NCCC4=CC(Br)=C(OC5=C(O)C(Br)=CC(CCNC1=O)=C5)C(Br)=C4)=C3)C(Br)=C2	https://doi.org/10.1021/np300764u
Ianthella basta	O\N=C1/CC2=CC(Br)=C(OC3=C(O)C(Br)=CC(C\C(=N\O)C(=O)NCCC4=CC(Br)=C(OC5=C(O)C(Br)=CC(CCNC1=O)=C5)C(Br)=C4)=C3)C(Br)=C2	https://doi.org/10.1016/j.fitote.2017.12.003
Psammaplysilla purpurea	O\N=C1/CC2=CC(Br)=C(OC3=C(O)C(Br)=CC(C\C(=N\O)C(=O)NCCC4=CC(Br)=C(OC5=C(O)C(Br)=CC(CCNC1=O)=C5)C(Br)=C4)=C3)C(Br)=C2	https://doi.org/10.1021/np980419r
Ianthella basta	O\N=C1/CC2=CC(Br)=C(OC3=C(O)C(Br)=CC(C\C(=N\O)C(=O)NCCC4=CC(Br)=C(OC5=C(O)C=CC(CCNC1=O)=C5)C(Br)=C4)=C3)C(Br)=C2	https://doi.org/10.1021/np300764u
Ianthella basta	O\N=C1/CC2=CC(Br)=C(OC3=C(O)C(Br)=CC(C\C(=N\O)C(=O)NCCC4=CC(Br)=C(OC5=C(O)C=CC(CCNC1=O)=C5)C(Br)=C4)=C3)C(Br)=C2	https://doi.org/10.5012/bkcs.1994.15.7.534
Ianthella basta	O\N=C1/CC2=CC(Br)=C(OC3=C(O)C(Br)=CC(C\C(=N\O)C(=O)NCCC4=CC(Br)=C(OC5=C(O)C=CC(CCNC1=O)=C5)C(Br)=C4)=C3)C(Br)=C2	https://doi.org/10.1021/np50105a015
Ianthella basta	O\N=C1/CC2=CC(Br)=C(OC3=C(O)C(Br)=CC(C\C(=N\O)C(=O)NCCC4=CC(Br)=C(OC5=C(O)C=CC(CCNC1=O)=C5)C(Br)=C4)=C3)C(Br)=C2	https://doi.org/10.3390/molecules18033543
Ianthella basta	O\N=C1/CC2=CC(Br)=C(OC3=C(O)C(Br)=CC(C\C(=N\O)C(=O)NCCC4=CC(Br)=C(OC5=C(O)C=CC(CCNC1=O)=C5)C(Br)=C4)=C3)C(Br)=C2	https://doi.org/10.1016/j.bmcl.2015.09.024
Psammaplysilla purpurea	O\N=C1/CC2=CC(Br)=C(OC3=C(O)C(Br)=CC(C\C(=N\O)C(=O)NCCC4=CC(Br)=C(OC5=C(O)C=CC(CCNC1=O)=C5)C(Br)=C4)=C3)C(Br)=C2	https://doi.org/10.1021/np980419r
Pseudoceratina purpurea	O\N=C1/CC2=CC3=C(O[C@@]4(O3)C=C[C@@]3(O)C\C(=N/O)C(=O)NC[C@@H](O)[C@H](O)[C@H](O)CNC(=O)C(CC5=CC(O)=C(OCCCNC1=O)C(Br)=C5Br)=NO[C@@H]3[C@@H]4Br)C(Br)=C2	https://doi.org/10.1021/jo062010+
Pseudoceratina purpurea	O\N=C1/CC2=CC3=C(O[C@@]4(O3)C=C[C@@]3(O)C\C(=N/O)C(=O)NC[C@@H](O)[C@@H](O)[C@H](O)CNC(=O)C(CC5=CC(O)=C(OCCCNC1=O)C(Br)=C5Br)=NO[C@@H]3[C@@H]4Br)C(Br)=C2	https://doi.org/10.1021/jo062010+
Suberea sp.	COC1=CC=C(CC2=NC(=CNC2=O)C2=CC(Br)=C(OCCCN(C)C)C(Br)=C2)C=C1Br	https://doi.org/10.1021/np200120d
Suberea sp.	COC1=CC=C(CC2=NC(=CNC2=O)C2=CC(Br)=C(OCCCN(C)C)C(Br)=C2)C=C1Br	https://doi.org/10.3390/md17020115
Suberea sp.	CNCCCOC1=C(Br)C=C(C=C1Br)C1=CNC(=O)C(CC2=CC=C(OC)C(Br)=C2)=N1	https://doi.org/10.1016/S0040-4020(00)00732-8
Suberea sp.	CNCCCOC1=C(Br)C=C(C=C1Br)C1=CNC(=O)C(CC2=CC=C(OC)C(Br)=C2)=N1	https://doi.org/10.3390/md17020115
Suberea sp.	COC1=C(Br)C=C(C\C(=N/O)C(=O)NCCC2=CC(Br)=C(OCCCN)C(Br)=C2)C=C1	https://doi.org/10.1016/S0040-4020(00)00732-8
Suberea sp.	COC1=C(Br)C=C(C\C(=N/O)C(=O)NCCC2=CC(Br)=C(OCCCN)C(Br)=C2)C=C1	https://doi.org/10.3390/md17020115
Suberea sp.	COC1=C(Br)C=C(C[C@H](N)C(=O)NCCC2=CC(Br)=C(OCCCN(C)C)C(Br)=C2)C=C1	https://doi.org/10.3390/md17020115
Suberea sp.	CN[C@@H](CC1=CC(Br)=C(OC)C=C1)C(=O)NCCC1=CC(Br)=C(OCCCN(C)C)C(Br)=C1	https://doi.org/10.3390/md17020115
Suberea sp.	OC(=O)CC1=C(O)C=C(Br)C(O)=C1Br	https://doi.org/10.3390/md17020115
Suberea sp.	CCOC1(CC(N)=O)C=C(Br)C(=O)C(Br)=C1	https://doi.org/10.3390/md17020115
Suberea praetensa	COC1=C(Br)[C@H](O)[C@]2(CC(=NO2)C(=O)NC[C@H](O)COC2=C(Br)C=C(C=C2Br)[C@@H](O)CNC(=O)C2=NO[C@@]3(C2)C=C(Br)C(OC)=C(Br)[C@@H]3O)C=C1Br	https://doi.org/10.3390/md17020115
Suberea praetensa	O[C@H]1[C@H](Br)C(=O)C(Br)=C[C@@]11CC(=NO1)C(=O)NCCCOC1=C(Br)C=C(CCNC(=O)C2=NO[C@]3(C2)C=C(Br)C(=O)[C@@H](Br)[C@@H]3O)C=C1Br	https://doi.org/10.3390/md17020115
Suberea praetensa	O[C@H]1[C@@H](Br)C(=O)C(Br)=C[C@@]11CC(=NO1)C(=O)NCCCOC1=C(Br)C=C(CCNC(=O)C2=NO[C@]3(C2)C=C(Br)C(=O)[C@H](Br)[C@@H]3O)C=C1Br	https://doi.org/10.3390/md17020115
Suberea praetensa	[H][C@]12CC(=O)C(Cl)=C[C@@]1(O)CC(=O)N2	https://doi.org/10.3390/md17020115
Suberea praetensa	[H][C@]12CC(=O)C(Br)=C[C@@]1(O)CC(=O)N2	https://doi.org/10.3390/md17020115
Suberea praetensa	[H][C@@]12NC(=O)C[C@]1(O)C=C(Br)C(=O)[C@H]2Br	https://doi.org/10.3390/md17020115
Suberea praetensa	[H][C@@]12NC(=O)C[C@]1(O)[C@H](OCC)C=C2C(=O)OCC	https://doi.org/10.3390/md17020115
Aplysina fistularis	NC(=O)CC1=CC(Br)=C(O)C(Br)=C1	https://doi.org/10.1002/cbdv.201200206
Aplysina fulva	NC(=O)CC1=CC(Br)=C(O)C(Br)=C1	https://doi.org/10.1016/j.bse.2007.09.008
Suberea praetensa	NC(=O)CC1=CC(Br)=C(O)C(Br)=C1	https://doi.org/10.3390/md17020115
Suberea praetensa	BrC1=CC(=CC(Br)=C1OCC1CNC(=O)O1)C1CNC(=O)O1	https://doi.org/10.3390/md17020115
Suberea praetensa	CC(=O)OC1=NCC(O1)C1=CC(Br)=C(OCC2CNC(=O)O2)C(Br)=C1	https://doi.org/10.3390/md17020115
Suberea praetensa	CC(=O)OC1NCC(COC2=C(Br)C=C(C=C2Br)C2CN=C(OC(C)=O)O2)O1	https://doi.org/10.3390/md17020115
Suberea creba	NC(=O)CC1=CC(Br)=C(O)C(Br)=C1O	https://doi.org/10.3390/md17020115
Aplysina thiona	COC1=C(Br)C=C(CC(N)=O)C(O)=C1Br	https://doi.org/10.1021/np50069a001
Aplysina fistularis	COC1=C(Br)C=C(CC(N)=O)C(O)=C1Br	https://doi.org/10.3390/md9112316
Aplysina sp.	COC1=C(Br)C=C(CC(N)=O)C(O)=C1Br	https://doi.org/10.1007/s11172-011-0088-9
Aplysina aerophoba	COC1=C(Br)C=C(CC(N)=O)C(O)=C1Br	https://doi.org/10.3390/md9112316
Suberea creba	COC1=C(Br)C=C(CC(N)=O)C(O)=C1Br	https://doi.org/10.3390/md17020115
Suberea creba	CCOC(=O)CC1=C(O)C=C(Br)C(O)=C1Br	https://doi.org/10.3390/md17020115
Aplysina fistularis	NC(=O)CC1(O)C=C(Cl)C(=O)C(Br)=C1	https://doi.org/10.1007/BF02897562
Suberea mollis	NC(=O)CC1(O)C=C(Cl)C(=O)C(Br)=C1	https://doi.org/10.3390/md17020115
Aplysina sp.	CCOC1(OC)C(Br)=C[C@@](O)(CC(N)=O)C=C1Br	https://doi.org/10.1071/CH9891427
Suberea mollis	CCOC1(OC)C(Br)=C[C@@](O)(CC(N)=O)C=C1Br	https://doi.org/10.3390/md17020115
Suberea mollis	CCOC(=O)NCCCCNC(=O)C1=NO[C@@]2(C1)C=C(Br)C(OC)=C(Br)[C@@H]2O	https://doi.org/10.3390/md10112492
Suberea creba	CCOC(=O)NCCCCNC(=O)C1=NO[C@@]2(C1)C=C(Br)C(OC)=C(Br)[C@@H]2O	https://doi.org/10.3390/md17020115
Suberea creba	CCOC(=O)NCCCCCNC(=O)C1=NO[C@@]2(C1)C=C(Br)C(OC)=C(Br)[C@@H]2O	https://doi.org/10.3390/md17020115
Suberea creba	COC1=C(Br)C[C@]2(CC(=NO2)C(=O)NCCC2=CC(Br)=C(OCCCNC(=O)C3=NO[C@@]4(C3)C=C(Br)C(OC)=C(Br)[C@@H]4O)C(Br)=C2)C=C1Br	https://doi.org/10.3390/md17020115
Suberea sp.	[H][C@]12OC(=O)C[C@]1(O)C=C(Br)C(OC)=C2Br	https://doi.org/10.3390/md17020115
Suberea mollis	COC1=C(Br)C=C(\C=C\C(=O)N[C@H](CCCNC(N)=N)C(O)=O)C=C1	https://doi.org/10.1021/np200120d
Suberea mollis	COC1=C(Br)C=C(\C=C\C(=O)N[C@H](CCCNC(N)=N)C(O)=O)C=C1	https://doi.org/10.3390/md17020115
Suberea mollis	COC1=C(Br)C=C(\C=C\C(=O)N[C@H](CCCNC(N)=N)C(O)=O)C=C1Br	https://doi.org/10.1021/np200120d
Suberea mollis	COC1=C(Br)C=C(\C=C\C(=O)N[C@H](CCCNC(N)=N)C(O)=O)C=C1Br	https://doi.org/10.3390/md17020115
Suberea mollis	COC1=C(Br)C(CC(N)=O)=C(O)C=C1	https://doi.org/10.1021/np200120d
Suberea mollis	COC1=C(Br)C(CC(N)=O)=C(O)C=C1	https://doi.org/10.3390/md17020115
Suberea clavata	NC(=N)NCCCCNC(=O)OC1=C(Br)C=C(O)C(CC(O)=O)=C1Br	https://doi.org/10.3390/md17020115
Suberea clavata	NC(=O)CC1=C(OC(=O)NCCCCNC(N)=N)C=C(Br)C(O)=C1Br	https://doi.org/10.3390/md17020115
Suberea clavata	NC(=N)NCCCCNC(=O)C1=NOC2(C1)C=C(Br)C(=O)C(Br)=C2	https://doi.org/10.3390/md17020115
Suberea clavata	NC(=N)NCCCCCNC(=O)C1=NOC2(C1)C=C(Br)C(=O)C(Br)=C2	https://doi.org/10.3390/md17020115
Suberea clavata	NC(=N)NCCCCC(=O)C(\CC1=CC(Br)=C(O)C=C1)=N\O	https://doi.org/10.3390/md17020115
Aplysina cauliformis	COC1=C(Br)[C@H](O)[C@]2(CC(=NO2)C(=O)NCCCCCNC(N)=N)C=C1Br	https://doi.org/10.1021/np50096a014
Suberea clavata	COC1=C(Br)[C@H](O)[C@]2(CC(=NO2)C(=O)NCCCCCNC(N)=N)C=C1Br	https://doi.org/10.3390/md17020115
Suberea ianthelliformis	COC1=C(Br)C=C(\C=C\C(=O)NCCCNCCCCNCCCN)C=C1Br	https://doi.org/10.3390/md17020115
Suberea ianthelliformis	COC1=C(Br)C=C(\C=C\C(=O)NCCCNCCCCN)C=C1Br	https://doi.org/10.3390/md17020115
Suberea ianthelliformis	COC1=C(Br)C=C(\C=C\C(=O)NCCCNCCCCNCCCNC(=O)\C=C\C2=CC(Br)=C(OC)C(Br)=C2)C=C1Br	https://doi.org/10.3390/md17020115
Suberea ianthelliformis	[H]C(=O)NCCC1=CC(Br)=C(OCCCNC(=O)C2=NO[C@@]3(C2)C=C(Br)C(OC)=C(Br)[C@@H]3O)C(Br)=C1	https://doi.org/10.3390/md17020115
Suberea ianthelliformis	[H]C(=O)N(O)CCC1=CC(Br)=C(OCCCNC(=O)C2=NO[C@@]3(C2)C=C(Br)C(OC)=C(Br)[C@@H]3O)C(Br)=C1	https://doi.org/10.3390/md17020115
Suberea ianthelliformis	CCCCCCC(C)CCCCCCCCC(=O)NCCC1=CC(Br)=C(OCCCNC(=O)C2=NO[C@@]3(C2)C=C(Br)C(OC)=C(Br)[C@@H]3O)C(Br)=C1	https://doi.org/10.3390/md17020115
Suberea ianthelliformis	CCCCCCC(C)CCCCCCCCCCC(=O)NCCC1=CC(Br)=C(OCCCNC(=O)C2=NO[C@@]3(C2)C=C(Br)C(OC)=C(Br)[C@@H]3O)C(Br)=C1	https://doi.org/10.3390/md17020115
Suberea ianthelliformis	COC1=C(Br)C(O)=C(C\C(=N\O)C(=O)NCCCOC2=C(Br)C=C(CCNCCC(=O)CCCCCCCCCCCC(C)C)C=C2Br)C=C1Br	https://doi.org/10.3390/md17020115
Aplysina insularis	COC(=O)NCCCCNC(=O)C1=NO[C@@]2(C1)C=C(Br)C(OC)=C(Br)[C@@H]2O	https://doi.org/10.3390/md9112316
Aplysina cauliformis	COC(=O)NCCCCNC(=O)C1=NO[C@@]2(C1)C=C(Br)C(OC)=C(Br)[C@@H]2O	https://doi.org/10.3390/md9112316
Suberea sp.	COC(=O)NCCCCNC(=O)C1=NO[C@@]2(C1)C=C(Br)C(OC)=C(Br)[C@@H]2O	https://doi.org/10.3390/md17020115
Suberea sp.	COC(=O)NCCCCCNC(=O)C1=NO[C@@]2(C1)C=C(Br)C(OC)=C(Br)[C@@H]2O	https://doi.org/10.3390/md17020115
Aplysinella sp.	COC1=C(Br)C[C@@]2(ON=C([C@@H]2O)C(=O)NCCCOC2=C(Br)C=C(C=C2Br)C(O)CNC(=O)CCCCCCCCCCCC(C)C)OC=C1Br	https://doi.org/10.1021/jo00067a062
Suberea sp.	COC1=C(Br)C[C@@]2(ON=C([C@@H]2O)C(=O)NCCCOC2=C(Br)C=C(C=C2Br)C(O)CNC(=O)CCCCCCCCCCCC(C)C)OC=C1Br	https://doi.org/10.3390/md17020115
Suberea sp.	COC1=C(Br)C[C@@]2(ON=C([C@@H]2O)C(=O)NCCCOC2=C(Br)C=C(C=C2Br)C(O)CNC=C2C(=O)C=CC2=O)OC=C1Br	https://doi.org/10.3390/md17020115
Suberea sp.	COC1=C(Br)C[C@@]2(ON=C([C@@H]2O)C(=O)NCCCOC2=C(Br)C=C(CCN\C=C3\C(=O)CC(Cl)C3=O)C=C2Br)OC=C1Br	https://doi.org/10.3390/md17020115
Suberea sp.	COC1=C(Br)C[C@@]2(ON=C([C@@H]2O)C(=O)NCCCOC2=C(Br)C=C(C=C2Br)C(O)CN\C=C2\C(=O)CC(Cl)C2=O)OC=C1Br	https://doi.org/10.3390/md17020115
Suberea sp.	BrC1=CC(CCNC=C2C(=O)C=CC2=O)=CC(Br)=C1OCCCNC(=O)C#N	https://doi.org/10.3390/md17020115
Suberea sp.	CC(C)CCCCCCCCCCCC(=O)NCCC1=CC(Br)=C(OCCCNC(=O)C#N)C(Br)=C1	https://doi.org/10.3390/md17020115
Suberea sp.	CC(C)CCCCCCCCCCCC(=O)NCC(O)C1=CC(Br)=C(OCCCNC(=O)C#N)C(Br)=C1	https://doi.org/10.3390/md17020115
Suberea sp.	NCC(O)C1=CC(Br)=C(OCCCNC(=O)C#N)C(Br)=C1	https://doi.org/10.3390/md17020115
Suberea ianthelliformis	CN(C)CCC1=CC(Br)=C(OCCCN(C)C(=O)\C=C\C2=CC(Br)=C(O)C(Br)=C2)C(Br)=C1	https://doi.org/10.3390/md17020115
Suberea ianthelliformis	CN(C)CCC1=CC(Br)=C(OCCCN(C)C(=O)\C=C/C2=CC(Br)=C(O)C(Br)=C2)C(Br)=C1	https://doi.org/10.3390/md17020115
Suberea ianthelliformis	CNCCC1=CC(Br)=C(OCCCN(C)C(=O)\C=C\C2=CC(Br)=C(OCCCN(C)C)C(Br)=C2)C(Br)=C1	https://doi.org/10.3390/md17020115
Suberea ianthelliformis	CNCCCOC1=C(Br)C=C(\C=C\C(=O)N(C)CCCOC2=C(Br)C=C(CCNC)C=C2Br)C=C1Br	https://doi.org/10.3390/md17020115
Suberea ianthelliformis	CN(C)CCC1=CC(Br)=C(OCCCN(C)C(=O)C(CC2=CC(Br)=C(O)C(Br)=C2)N(C)C)C(Br)=C1	https://doi.org/10.3390/md17020115
Suberea ianthelliformis	CNC(CC1=CC(Br)=C(O)C(Br)=C1)C(=O)N(C)CCCOC1=C(Br)C=C(CCN(C)C)C=C1Br	https://doi.org/10.3390/md17020115
Suberea ianthelliformis	CNC(CC1=CC(Br)=C(OCCCN(C)C)C(Br)=C1)C(=O)N(C)CCCOC1=C(Br)C=C(CCN(C)C)C=C1Br	https://doi.org/10.3390/md17020115
Suberea ianthelliformis	CN(C)CCCOC1=C(Br)C=C(CC(N(C)C)C(=O)N(C)CCCOC2=C(Br)C=C(CCN(C)C)C=C2Br)C=C1Br	https://doi.org/10.3390/md17020115
Suberea ianthelliformis	CN(C)CCCOC1=C(Br)C=C(\C=C\C(=O)N(C)CCCOC2=C(Br)C=C(CCN(C)C)C=C2Br)C=C1Br	https://doi.org/10.3390/md17020115
Aplysina aerophoba	CN(C)CCC1=CC(Br)=C(O)C(Br)=C1	https://doi.org/10.1016/j.msec.2019.110566
Suberea ianthelliformis	CN(C)CCC1=CC(Br)=C(O)C(Br)=C1	https://doi.org/10.3390/md17020115
Suberea sp.	COC1=CC2=C3C(=CC=NC3=C1OC)N(C)C(=O)C21C(=O)C2=C3C(=NC4=C2C=CC=C4)N(C)C2=C4C(=NC=C2)C(OC)=C(OC)C1=C34	https://doi.org/10.3390/md17020115
Suberea sp.	NC(=N)NC(O)C1=CC=CN1	https://doi.org/10.3390/md17020115
Suberea sp.	CC(=C)C(N)CC1=CC=C(O)C=C1	https://doi.org/10.3390/md17020115
Suberea ianthelliformis	OC(=O)C1=NC2=C(O)C=CC(O)=C2C(O)=C1	https://doi.org/10.3390/md17020115
Suberea ianthelliformis	OC(=O)C1=NC2=C(O)C=CC=C2C(O)=C1	https://doi.org/10.3390/md17020115
Suberea sp.	C[C@H]1CCC=C(C)[C@@]1(C)CC\C(C)=C\CCC1=COC=C1	https://doi.org/10.3390/md17020115
Suberea sp.	C\C(CCC1=C(C)CC[C@]2(C)C(C)(C)CCC[C@@]12C)=C/CC1=CC(=CC=C1O)C(O)=O	https://doi.org/10.3390/md17020115
Suberea sp.	C\C(CC\C=C(/C)CCC1=C(C)CCCC1(C)C)=C/CC1=C(O)C=CC(O)=C1	https://doi.org/10.3390/md17020115
Suberea sp.	[H][C@]1(CC2=CC(=CC=C2O)C(O)=O)C(C)CC[C@@]2([H])[C@@](C)(CCC=C(C)C)CCC[C@]12C	https://doi.org/10.3390/md17020115
Suberea sp.	C\C(CC\C=C(/C)CCC1=C(C)CCCC1(C)C)=C/CCC1=CC(=O)OC1O	https://doi.org/10.3390/md17020115
Suberea sp.	C\C(CC\C=C(/C)CCC1=C(C)C(O)CCC1(C)C)=C/CCC1=CC(=O)OC1O	https://doi.org/10.3390/md17020115
Suberea sp.	C\C(CCC(O)C(=C)CCC1=C(C)C(O)CCC1(C)C)=C/CCC1=CC(=O)OC1O	https://doi.org/10.3390/md17020115
Suberea sp.	CC(=O)CCCC(C)(C)C(=O)CC\C(C)=C\CC\C(C)=C\CCC1=CC(=O)OC1O	https://doi.org/10.3390/md17020115
Suberea creba	COCC1OC(OC2CC(CC3C2C(C)=CC2\C=C\C=C\C(C)C(OC(=O)CC\C=C(/C)\C=C\C32C)\C=C\C2=C(C)OC(=N2)C(C)CCCC#N)OC)C(OC)C(O)C1O	https://doi.org/10.3390/md17020115
Suberea creba	COCC1OC(OC2CC(CC3C2C(C)=CC2\C=C\C=C\C(C)C(OC(=O)CC\C=C(/C)\C=C\C32C)\C=C\C2=C(C)OC(=N2)C(C)CCCC#N)OC)C(OC)C(OC2OCC(OC)C(O)C2O)C1O	https://doi.org/10.3390/md17020115
Suberea creba	CNC(=O)OC1C(COC(OC2C(O)C(COC)OC(OC3CC(CC4C3C(C)=CC3\C=C\C=C\C(C)C(OC(=O)CC\C=C(/C)\C=C\C43C)\C=C\C3=C(C)OC(=N3)C(C)CCCC#N)OC)C2OC)C1O)OC	https://doi.org/10.3390/md17020115
Suberea creba	NC(=O)C1=C2N=C3C=CC=CC3=NC2=CC=C1	https://doi.org/10.3390/md17020115
Suberea creba	CCCCCCCC1=CC(=O)C2=CC=CC=C2N1	https://doi.org/10.3390/md17020115
Suberea creba	CCCCCCCCCC1=CC(=O)C2=CC=CC=C2N1	https://doi.org/10.3390/md17020115
Suberea creba	CCCCCCC\C=C\CC1=CC(=O)C2=CC=CC=C2N1	https://doi.org/10.3390/md17020115
Suberea creba	CCCCCCCC1(O)C(=O)NC2=CC=CC=C2C1=O	https://doi.org/10.3390/md17020115
Suberea creba	CCCCCCCC1(O)C=C(O)C2=CC=CC=C2N1O	https://doi.org/10.3390/md17020115
Suberea creba	[H][C@@]12CCCN1C(=O)[C@@]([H])(CC1=CC=CC=C1)NC2=O	https://doi.org/10.3390/md17020115
Aplysina sp.	COC1=CC=C(C\C(=N/O)C(=O)[NH2+]CCC2=CC(Br)=C(OCCC[NH+](C)C)C(Br)=C2)C=C1Br	https://doi.org/10.1071/CH9891427
Aplysina fistularis	COC1=CC=C(C\C(=N/O)C(=O)[NH2+]CCC2=CC(Br)=C(OCCC[NH+](C)C)C(Br)=C2)C=C1Br	https://doi.org/10.3390/md9112316
Aplysina sp.	COC1=C(Br)C=C(CC(N(C)C)C(=O)[NH2+]CCC2=CC(Br)=C(OCCC[NH+](C)C)C(Br)=C2)C=C1Br	https://doi.org/10.1021/np000383e
Aplysina fistularis	C[NH+](C)CCCOC1=C(Br)C=C(CC[N+](C)(C)C)C=C1Br	https://doi.org/10.1590/S0100-40422012001100017
Aplysina fulva	[H][C@@]1(Br)[C@H]2NC(=O)C[C@@]2(O)C=C(Br)C1=O	https://doi.org/10.1016/j.bse.2007.09.008
Aplysina cavernicola	[H][C@@]1(Br)[C@H]2NC(=O)C[C@@]2(O)C=C(Br)C1=O	https://doi.org/10.3390/md9112316
Aplysina cavernicola	[H][C@@]1(Br)[C@H]2NC(=O)C[C@@]2(O)C=C(Br)C1=O	https://doi.org/10.1016/S0040-4039(00)85613-0
Aplysina fulva	[H][C@]1(Br)[C@H]2NC(=O)C[C@@]2(O)C=C(Br)C1=O	https://doi.org/10.1016/j.bse.2007.09.008
Aplysina cavernicola	[H][C@@]1(Cl)[C@H]2NC(=O)C[C@]2(O)C=C(Br)C1=O	https://doi.org/10.1002/hlca.19840670610
Aplysina cavernicola	[H][C@]1(Cl)[C@H]2NC(=O)C[C@]2(O)C=C(Br)C1=O	https://doi.org/10.1002/hlca.19840670610
Aplysina cavernicola	[H][C@@]1(Br)[C@H]2NC(=O)C[C@]2(O)C=C(Cl)C1=O	https://doi.org/10.1002/hlca.19840670610
Aplysina cavernicola	[H][C@]1(Br)[C@H]2NC(=O)C[C@]2(O)C=C(Cl)C1=O	https://doi.org/10.1002/hlca.19840670610
Aplysina cavernicola	O[C@]12CC(=O)N[C@@H]1CC(=O)C(Br)=C2	https://doi.org/10.1002/hlca.19840670610
Aplysina cavernicola	O[C@]12CC(=O)N[C@@H]1CC(=O)C(Cl)=C2	https://doi.org/10.1002/hlca.19840670610
Aplysina cavernicola	O[C@]12CC(=O)N[C@@H]1CC(=O)C(Cl)=C2	https://doi.org/10.1002/hlca.19850680536
Aplysina cavernicola	O[C@@]12CC(=O)N[C@@](O)(C1)C(=O)C(Br)=C2	https://doi.org/10.1002/hlca.19850680536
Aplysina fistularis	[H]C1(Cl)C2NC(=O)CC2(O)C=C(Cl)C1=O	https://doi.org/10.1007/BF02897562
Aplysina fistularis	[H]C1(Cl)C2NC(=O)CC2(O)C=C(Br)C1=O	https://doi.org/10.1007/BF02897562
Aplysina fistularis	[H]C1(Br)C2NC(=O)CC2(O)C=C(Br)C1=O	https://doi.org/10.1007/BF02897562
Aplysina fulva	NC(=O)CC1=C(O)C=C(Br)C(O)=C1Br	https://doi.org/10.1021/np50108a004
Aplysina fistularis	NC(=O)CC1=C(O)C=C(Br)C(O)=C1Br	https://doi.org/10.3390/md9112316
Aplysina sp.	CCCCO[C@]1(OC)C(Br)=C[C@@](O)(CC(N)=O)C=C1Br	https://doi.org/10.1007/s11172-011-0088-9
Aplysina thiona	CCCCO[C@]1(OC)C(Br)=C[C@@](O)(CC(N)=O)C=C1Br	https://doi.org/10.1021/np50069a001
Aplysina thiona	CCCCCO[C@]1(OC)C(Br)=C[C@@](O)(CC(N)=O)C=C1Br	https://doi.org/10.1021/np50069a001
Aplysina sp.	COC1=C(Br)C2(O)CC(=O)OC2C=C1Br	https://doi.org/10.1590/S0100-40422007000500027
Aplysina fulva	COC1=C(Br)C2(O)CC(=O)OC2C=C1Br	https://doi.org/10.3390/md9112316
Aplysina fistularis	COC1=C(Br)C2(O)CC(=O)OC2C=C1Br	https://doi.org/10.1590/S0100-40422010000900006
Aplysina cavernicola	COC1=C(Br)C2(O)CC(=O)OC2C=C1Br	https://doi.org/10.1016/S0040-4020(97)00311-6
Aplysina sp.	COC1=C(Br)C2(O)CC(=O)OC2C=C1Br	https://doi.org/10.1007/s11172-011-0088-9
Aplysina fistularis	COC1=C(Br)C2(O)CC(=O)OC2C=C1Br	https://doi.org/10.1002/cbdv.201200206
Aplysina lacunosa	COC1=C(Br)C2(O)CC(=O)OC2C=C1Br	https://doi.org/10.3762/bjoc.11.254
Aplysina aerophoba	COC1=C(Br)C2(O)CC(=O)OC2C=C1Br	https://doi.org/10.1016/S0040-4020(97)00311-6
Aplysina aerophoba	BrC1=CC2OC(=O)C(\C=C\C=C)C2(Br)C(Br)=C1	https://doi.org/10.1016/S0040-4020(01)86201-3
Aplysina lacunosa	[H][C@@]1(COC2=C(Br)C=C(C=C2Br)[C@@]2([H])CNC(=O)O2)CNC(=O)O1	https://doi.org/10.1016/S0040-4039(01)92336-6
Aplysina fulva	[H][C@@]1(COC2=C(Br)C=C(C=C2Br)[C@@]2([H])CNC(=O)O2)CNC(=O)O1	https://doi.org/10.1016/j.bse.2007.09.008
Aplysina fistularis	[H][C@@]1(COC2=C(Br)C=C(C=C2Br)[C@@]2([H])CNC(=O)O2)CNC(=O)O1	https://doi.org/10.3390/md9112316
Aplysina cauliformis	[H][C@@]1(COC2=C(Br)C=C(C=C2Br)[C@@]2([H])CNC(=O)O2)CNC(=O)O1	https://doi.org/10.1016/0305-0491(81)90159-0
Aplysina archeri	[H][C@@]1(COC2=C(Br)C=C(C=C2Br)[C@@]2([H])CNC(=O)O2)CNC(=O)O1	https://doi.org/10.1016/0305-0491(81)90159-0
Aplysina aerophoba	[H][C@@]1(COC2=C(Br)C=C(C=C2Br)[C@@]2([H])CNC(=O)O2)CNC(=O)O1	https://doi.org/10.1016/S0040-4039(01)92336-6
Aplysina thiona	[H][C@]1(COC2=C(Br)C=C(C=C2Br)[C@]2([H])CNC(=O)O2)CNC(=O)O1	https://doi.org/10.1021/np50069a001
Aplysina sp.	[H][C@]1(COC2=C(Br)C=C(C=C2Br)[C@]2([H])CNC(=O)O2)CNC(=O)O1	https://doi.org/10.1016/0305-0491(81)90159-0
Aplysina lacunosa	[H][C@]1(COC2=C(Br)C=C(C=C2Br)[C@]2([H])CNC(=O)O2)CNC(=O)O1	https://doi.org/10.1016/0305-0491(81)90159-0
Aplysina insularis	[H]C1(CNC(=O)O1)C1=CC(Br)=C(OCC2(CNC(=O)O2)OC)C(Br)=C1	https://doi.org/10.3390/md9112316
Aplysina sp.	COC1=C(Br)[C@H](O)[C@]2(CC(=NO2)C(=O)NCCCOC2=C(Br)C=C(CCNC(=O)C3=NO[C@@]4(C3)C=C(Br)C(OC)=C(Br)[C@@H]4O)C=C2Br)C=C1Br	https://doi.org/10.1039/P19930003121
Aplysina lacunosa	COC1=C(Br)[C@H](O)[C@]2(CC(=NO2)C(=O)NCCCOC2=C(Br)C=C(CCNC(=O)C3=NO[C@@]4(C3)C=C(Br)C(OC)=C(Br)[C@@H]4O)C=C2Br)C=C1Br	https://doi.org/10.1021/np50085a031
Aplysina insularis	COC1=C(Br)[C@H](O)[C@]2(CC(=NO2)C(=O)NCCCOC2=C(Br)C=C(CCNC(=O)C3=NO[C@@]4(C3)C=C(Br)C(OC)=C(Br)[C@@H]4O)C=C2Br)C=C1Br	https://doi.org/10.1515/znc-1999-3-415
Aplysina cavernicola	COC1=C(Br)[C@H](O)[C@]2(CC(=NO2)C(=O)NCCCOC2=C(Br)C=C(CCNC(=O)C3=NO[C@@]4(C3)C=C(Br)C(OC)=C(Br)[C@@H]4O)C=C2Br)C=C1Br	https://doi.org/10.1016/S0040-4020(97)00311-6
Aplysina lacunosa	COC1=C(Br)[C@H](O)[C@]2(CC(=NO2)C(=O)NCCCOC2=C(Br)C=C(CCNC(=O)C3=NO[C@@]4(C3)C=C(Br)C(OC)=C(Br)[C@@H]4O)C=C2Br)C=C1Br	https://doi.org/10.3762/bjoc.11.254
Aplysina archeri	COC1=C(Br)[C@H](O)[C@]2(CC(=NO2)C(=O)NCCCOC2=C(Br)C=C(CCNC(=O)C3=NO[C@@]4(C3)C=C(Br)C(OC)=C(Br)[C@@H]4O)C=C2Br)C=C1Br	https://doi.org/10.1039/P19930003121
Aplysina fulva	COC1=C(Br)[C@H](O)[C@]2(CC(=NO2)C(=O)NC[C@@H](O)COC2=C(Br)C=C(C=C2Br)C(O)CNC(=O)C2=NO[C@@]3(C2)C=C(Br)C(OC)=C(Br)[C@@H]3O)C=C1Br	https://doi.org/10.1021/np050050n
Aplysina lacunosa	COC1=C(Br)[C@H](O)[C@]2(CC(=NO2)C(=O)NCCCOC2=C(Br)C=C(C=C2Br)[C@H](O)CNC(=O)C2=NO[C@@]3(C2)C=C(Br)C(OC)=C(Br)[C@@H]3O)C=C1Br	https://doi.org/10.3762/bjoc.11.254
Aplysina cavernicola	COC1=C(Br)[C@H](O)[C@]2(CC(=NO2)C(=O)NCCCOC2=C(Br)C=C(C=C2Br)[C@H](O)CNC(=O)C2=NO[C@@]3(C2)C=C(Br)C(OC)=C(Br)[C@@H]3O)C=C1Br	https://doi.org/10.1007/s10886-015-0664-9
Aplysina fulva	COC1=C(Br)[C@H](O)[C@]2(CC(=NO2)C(=O)NCCCOC2=C(Br)C=C(C=C2Br)[C@H](O)CNC(=O)C2=NO[C@@]3(C2)C=C(Br)C(OC)=C(Br)[C@@H]3O)C=C1Br	https://doi.org/10.3390/md9112316
Aplysina fulva	COC1=C(Br)[C@H](O)[C@]2(CC(=NO2)C(=O)NC[C@H](O)C(=O)CNC(=O)C2=NO[C@@]3(C2)C=C(Br)C(OC)=C(Br)[C@@H]3O)C=C1Br	https://doi.org/10.1021/np50108a004
Aplysina cavernicola	COC1=C(Br)[C@H](O)[C@]2(CC(=NO2)C(=O)NC[C@H](O)C(=O)CNC(=O)C2=NO[C@@]3(C2)C=C(Br)C(OC)=C(Br)[C@@H]3O)C=C1Br	https://doi.org/10.1016/S0040-4020(97)00311-6
Aplysina fulva	COC1=C(Br)[C@H](O)[C@]2(CC(=NO2)C(=O)NC[C@@H](O)C(=O)CNC(=O)C2=NO[C@@]3(C2)C=C(Br)C(OC)=C(Br)[C@@H]3O)C=C1Br	https://doi.org/10.1021/np50108a004
Verongula sp.	COC1=C(Br)[C@H](O)[C@]2(CC(=NO2)C(=O)NC[C@@H](O)C(=O)CNC(=O)C2=NO[C@@]3(C2)C=C(Br)C(OC)=C(Br)[C@@H]3O)C=C1Br	https://doi.org/10.1021/np50113a016
Aplysina sp.	COC1=C(Br)[C@H](O)[C@]2(CC(=NO2)C(=O)NCC(O)C2=CC(Br)=C(OCC(=O)CNC(=O)C3=NO[C@@]4(C3)C=C(Br)C(OC)=C(Br)[C@@H]4O)C(Br)=C2)C=C1Br	https://doi.org/10.1039/P19930003121
Aplysina sp.	COC1=C(Br)[C@H](O)[C@]2(CC(=NO2)C(=O)NCCC2=CC(Br)=C(OCC(=O)CNC(=O)C3=NO[C@@]4(C3)C=C(Br)C(OC)=C(Br)[C@@H]4O)C(Br)=C2)C=C1Br	https://doi.org/10.1039/P19930003121
Aplysina lacunosa	COC1=C(Br)[C@H](O)[C@]2(CC(=NO2)C(=O)NCCC2=CC(Br)=C(OCC(O)CNC(=O)C3=NO[C@@]4(C3)C=C(Br)C(OC)=C(Br)[C@@H]4O)C(Br)=C2)C=C1Br	https://doi.org/10.3762/bjoc.11.254
Aplysina sp.	COC1=C(Br)[C@H](O)[C@]2(CC(=NO2)C(=O)NCCC2=CC(Br)=C(OCC(O)CNC(=O)C3=NO[C@@]4(C3)C=C(Br)C(OC)=C(Br)[C@@H]4O)C(Br)=C2)C=C1Br	https://doi.org/10.1039/P19930003121
Aplysina archeri	COC1=C(Br)[C@H](O)[C@]2(CC(=NO2)C(=O)NCCCC2=C(N=C(N)N2)C(CCNC(=O)C2=NO[C@@]3(C2)C=C(Br)C(OC)=C(Br)[C@@H]3O)C2=CNC(N)=N2)C=C1Br	https://doi.org/10.1002/1099-0690(200101)2001:1<55::AID-EJOC55>3.0.CO;2-T
Aplysina fistularis	COC1=C(Br)[C@H](O)[C@]2(CC(=NO2)C(=O)NCCCC(=O)CNC(=O)C2=NO[C@@]3(C2)C=C(Br)C(OC)=C(Br)[C@@H]3O)C=C1Br	https://doi.org/10.1002/cbdv.201200206
Aplysina cavernicola	COC1=C(Br)[C@H](O)[C@]2(CC(=NO2)C(=O)NCCCC(=O)CNC(=O)C2=NO[C@@]3(C2)C=C(Br)C(OC)=C(Br)[C@@H]3O)C=C1Br	https://doi.org/10.1016/S0040-4020(97)00311-6
Pseudoceratina durissima	COC1=C(Br)[C@H](O)[C@]2(CC(=NO2)C(=O)NCCCCCNC(=O)C2=NO[C@]3(C2)C=C(Br)C(OC)=C(Br)[C@H]3O)C=C1Br	https://doi.org/10.1021/np50069a012
Aplysina thiona	COC1=C(Br)[C@H](O)[C@]2(CC(=NO2)C(=O)NCCCCCNC(=O)C2=NO[C@]3(C2)C=C(Br)C(OC)=C(Br)[C@H]3O)C=C1Br	https://doi.org/10.1021/np50069a001
Aplysina insularis	COC1=C(Br)[C@H](O)[C@]2(CC(=NO2)C(=O)NCCCCCNC(=O)C2=NO[C@]3(C2)C=C(Br)C(OC)=C(Br)[C@H]3O)C=C1Br	https://doi.org/10.1021/np9901938
Aplysina gerardogreeni	COC1=C(Br)[C@H](O)[C@]2(CC(=NO2)C(=O)NCCCCCNC(=O)C2=NO[C@]3(C2)C=C(Br)C(OC)=C(Br)[C@H]3O)C=C1Br	https://doi.org/10.1016/j.bmc.2007.05.014
Aplysina fulva	COC1=C(Br)[C@H](O)[C@]2(CC(=NO2)C(=O)NCCCCCNC(=O)C2=NO[C@]3(C2)C=C(Br)C(OC)=C(Br)[C@H]3O)C=C1Br	https://doi.org/10.3390/md9112316
Aplysina fistularis	COC1=C(Br)[C@H](O)[C@]2(CC(=NO2)C(=O)NCCCCCNC(=O)C2=NO[C@]3(C2)C=C(Br)C(OC)=C(Br)[C@H]3O)C=C1Br	https://doi.org/10.1007/BF00393039
Aplysina cavernicola	COC1=C(Br)[C@H](O)[C@]2(CC(=NO2)C(=O)NCCCCCNC(=O)C2=NO[C@]3(C2)C=C(Br)C(OC)=C(Br)[C@H]3O)C=C1Br	https://doi.org/10.1016/S0040-4020(97)00311-6
Aplysina aerophoba	COC1=C(Br)[C@H](O)[C@]2(CC(=NO2)C(=O)NCCCCCNC(=O)C2=NO[C@]3(C2)C=C(Br)C(OC)=C(Br)[C@H]3O)C=C1Br	https://doi.org/10.1039/C29700000751
Aplysina insularis	COC1=C(Br)[C@H](O)[C@]2(CC(=NO2)C(=O)NCC(O)C(O)CNC(=O)C2=NO[C@]3(C2)C=C(Br)C(OC)=C(Br)[C@H]3O)C=C1Br	https://doi.org/10.1515/znc-1999-3-415
Aplysina archeri	COC1=C(Br)[C@@H](O)[C@@]2(CC(=NO2)C(=O)NCC(O)C2=CC(Br)=C(OCC(=O)CNC(=O)C3=NO[C@@]4(C3)C=C(Br)C(OC)=C(Br)[C@@H]4O)C(Br)=C2)C=C1Br	https://doi.org/10.1021/np50082a020
Aplysina lacunosa	COC1=C(Br)[C@@H](O)[C@@]2(CC(=NO2)C(=O)NCCC(=O)CNC(=O)C2=NO[C@@]3(C2)C=C(Br)C(OC)=C(Br)[C@@H]3O)C=C1Br	https://doi.org/10.1021/np50085a031
Aplysina insularis	COC1=C(Br)[C@@H](O)[C@@]2(CC(=NO2)C(=O)NCCC(=O)CNC(=O)C2=NO[C@@]3(C2)C=C(Br)C(OC)=C(Br)[C@@H]3O)C=C1Br	https://doi.org/10.1515/znc-1999-3-415
Aplysina insularis	COC1=C(Br)[C@@H](O)[C@@]2(CC(=NO2)C(=O)NCCC(=O)CNC(=O)C2=NO[C@@]3(C2)C=C(Br)C(OC)=C(Br)[C@@H]3O)C=C1Br	https://doi.org/10.1021/np9901938
Aplysina fulva	COC1=C(Br)[C@@H](O)[C@@]2(CC(=NO2)C(=O)NCCC(=O)CNC(=O)C2=NO[C@@]3(C2)C=C(Br)C(OC)=C(Br)[C@@H]3O)C=C1Br	https://doi.org/10.1016/j.bse.2007.09.008
Aplysina fistularis	COC1=C(Br)[C@@H](O)[C@@]2(CC(=NO2)C(=O)NCCC(=O)CNC(=O)C2=NO[C@@]3(C2)C=C(Br)C(OC)=C(Br)[C@@H]3O)C=C1Br	https://doi.org/10.1590/S0100-40422010000900006
Aplysina cavernicola	COC1=C(Br)[C@@H](O)[C@@]2(CC(=NO2)C(=O)NCCC(=O)CNC(=O)C2=NO[C@@]3(C2)C=C(Br)C(OC)=C(Br)[C@@H]3O)C=C1Br	https://doi.org/10.1016/S0040-4020(97)00311-6
Aplysina fistularis	COC1=C(Br)[C@@H](O)[C@@]2(CC(=NO2)C(=O)NCCC(=O)CNC(=O)C2=NO[C@@]3(C2)C=C(Br)C(OC)=C(Br)[C@@H]3O)C=C1Br	https://doi.org/10.3109/08923973.2012.679984
Aplysina lacunosa	COC1=C(Br)[C@@H](O)[C@@]2(CC(=NO2)C(=O)NCCC(=O)CNC(=O)C2=NO[C@@]3(C2)C=C(Br)C(OC)=C(Br)[C@@H]3O)C=C1Br	https://doi.org/10.3762/bjoc.11.254
Aplysina cauliformis	COC1=C(Br)[C@@H](O)[C@@]2(CC(=NO2)C(=O)NCCC(=O)CNC(=O)C2=NO[C@@]3(C2)C=C(Br)C(OC)=C(Br)[C@@H]3O)C=C1Br	https://doi.org/10.3390/md9112316
Aplysina caissara	COC1=C(Br)[C@H](O)[C@]2(CC(=NO2)C(=O)NCCCCCC(O)CNC(=O)C2=NO[C@]3(C2)C=C(Br)C(OC)=C(Br)[C@H]3O)C=C1Br	https://doi.org/10.1021/np0105735
Aplysina gerardogreeni	COC1=C(Br)[C@H](O)[C@]2(CC(=NO2)C(=O)NCCCCCNC(=O)C2=NO[C@@]3(C2)C=C(Br)C(=O)[C@@H](Br)[C@@H]3O)C=C1Br	https://doi.org/10.1016/j.bmc.2007.05.014
Aplysinella sp.	COC1=C(Br)[C@H](O)[C@]2(CC(=NO2)C(=O)NCCCCNC(=O)C2=NO[C@@]3(C2)C=C(Br)C(=O)[C@@H](Br)[C@@H]3O)C=C1Br	https://doi.org/10.1055/s-2008-1074506
Aplysina gerardogreeni	COC1=C(Br)[C@H](O)[C@]2(CC(=NO2)C(=O)NCCCCNC(=O)C2=NO[C@@]3(C2)C=C(Br)C(=O)[C@@H](Br)[C@@H]3O)C=C1Br	https://doi.org/10.1016/j.bmc.2007.05.014
Aplysina gerardogreeni	COC1[C@@H](Br)[C@H](O)[C@]2(CC(=NO2)C(=O)NCCCCCNC(=O)C2=NO[C@@]3(C2)C=C(Br)C(=O)[C@@H](Br)[C@@H]3O)C=C1Br	https://doi.org/10.1016/j.bmc.2007.05.014
Aplysina archeri	COC1[C@H](Br)[C@@H](O)[C@]2(CC(=NO2)C(=O)NCCCCNC(=O)C2=NO[C@@]3(C2)C=C(Br)C(=O)[C@H](Br)[C@H]3O)C=C1Br	https://doi.org/10.1016/0040-4020(96)00518-2
Aplysina caissara	COC1[C@@H](Br)[C@H](O)[C@]2(CC(=NO2)C(=O)NCC(O)CCNC(=O)C2=NO[C@@]3(C2)C=C(Br)C(=O)[C@@H](Br)[C@@H]3O)C=C1Br	https://doi.org/10.1590/S0103-50532006000700007
Aplysina caissara	COC1[C@H](Br)[C@H](O)[C@]2(CC(=NO2)C(=O)NCC(O)CCNC(=O)C2=NO[C@@]3(C2)C=C(Br)C(=O)[C@H](Br)[C@@H]3O)C=C1Br	https://doi.org/10.1590/S0103-50532006000700007
Aplysina caissara	COC1[C@@H](Br)[C@H](O)[C@]2(CC(=NO2)C(=O)NCC(O)CCCNC(=O)C2=NO[C@@]3(C2)C=C(Br)C(=O)[C@@H](Br)[C@@H]3O)C=C1Br	https://doi.org/10.1590/S0103-50532006000700007
Aplysina caissara	COC1[C@H](Br)[C@H](O)[C@]2(CC(=NO2)C(=O)NCC(O)CCCNC(=O)C2=NO[C@@]3(C2)C=C(Br)C(=O)[C@H](Br)[C@@H]3O)C=C1Br	https://doi.org/10.1590/S0103-50532006000700007
Aplysina gerardogreeni	BrC1=C[C@@]2(CC(=NO2)C(=O)NCCCCNC(=O)C2=NO[C@@]3(C2)C=C(Br)C(=O)[C@H]2O[C@@H]32)[C@@H]2O[C@@H]2C1=O	https://doi.org/10.3390/md9112316
Aplysina gerardogreeni	COC1=C(Br)[C@H](O)[C@]2(CC(=NO2)C(=O)NCCCCCNC(=O)C2=NO[C@@]3(C2)C=C(Br)C(=O)[C@@H]2O[C@H]32)C=C1Br	https://doi.org/10.1016/j.bmc.2007.05.014
Aplysina cauliformis	COC(=O)NCC(=O)CCNC(=O)C1=NO[C@@]2(C1)C=C(Br)C(OC)=C(Br)[C@@H]2O	https://doi.org/10.3390/md9112316
Aplysina cauliformis	COC(=O)NCCC(=O)CNC(=O)C1=NO[C@@]2(C1)C=C(Br)C(OC)=C(Br)[C@@H]2O	https://doi.org/10.3390/md9112316
Aplysina fulva	COC1=C(Br)[C@H](O)[C@]2(CC(=NO2)C(=O)NC\C=C/C2=CNC(N)=N2)C=C1Br	https://doi.org/10.1016/j.bse.2007.09.008
Aplysina cauliformis	COC1=C(Br)[C@H](O)[C@]2(CC(=NO2)C(=O)NC\C=C/C2=CNC(N)=N2)C=C1Br	https://doi.org/10.1021/np50096a014
Aplysina cauliformis	COC1=C(Br)[C@H](O)[C@]2(CC(=NO2)C(=O)NCCCOC2=C(Br)C=C(C=C2Br)C(O)CNC(C)=O)C=C1Br	https://doi.org/10.1021/np50096a014
Aplysina fulva	COC1=C(Br)[C@H](O)[C@]2(CC(=NO2)C(=O)NCCCOC2=C(Br)C=C(CCNS(=O)(=O)O[Na])C=C2Br)C=C1Br	https://doi.org/10.3390/md9112316
Aplysina fulva	[H]C1(CC2=CC(Br)=C(OCCCNC(=O)C3=NO[C@@]4(C3)C=C(Br)C(OC)=C(Br)[C@@H]4O)C(Br)=C2)CNC(=O)O1	https://doi.org/10.3390/md9112316
Aplysina fulva	[H]C1(CNC(=O)O1)OC1=C(Br)C=C(CNC(=O)C2=NO[C@@]3(C2)C=C(Br)C(OC)=C(Br)[C@@H]3O)C=C1Br	https://doi.org/10.3390/md9112316
Aplysina fulva	COC1=C(Br)[C@H](O)[C@]2(CC(=NO2)C(=O)NCCCC(O)=O)C=C1Br	https://doi.org/10.3390/md9112316
Aplysina insularis	COC1=C(Br)[C@H](O)[C@]2(CC(=NO2)C(=O)NCCCC2NC(N)=NC2=O)C=C1Br	https://doi.org/10.1515/znc-1999-3-415
Aplysina caissara	COC1=C(Br)[C@@H](O)[C@]2(CC(=NO2)C(=O)NCC(O)CCNC(N)=N)C=C1Br	https://doi.org/10.1021/np0105735
Aplysina insularis	COC(=O)C1=NO[C@@]2(C1)C=C(Br)C(OC)=C(Br)[C@H]2O	https://doi.org/10.1515/znc-1999-3-415
Aplysina gerardogreeni	COC1=C(Br)C=C(CC(O)=O)C(O)=C1Br	https://doi.org/10.3390/md9112316
Aplysina aerophoba	COC1=C(Br)C=C(O)C=C1Br	https://doi.org/10.1016/S0040-4020(01)86201-3
Aplysina aerophoba	COC(=O)CC1=CC(Br)=C(OC)C(Br)=C1O	https://doi.org/10.3390/md9112316
Aplysina fistularis	[H]C1(O)C=C(Br)C(=O)C(Br)=C1	https://doi.org/10.3390/md9112316
Suberea mollis	NC(=O)CC1(O)C=C(Cl)C(=O)C(Cl)=C1	https://doi.org/10.1021/np200120d
Aplysina cavernicola	NC(=O)CC1(O)C=C(Cl)C(=O)C(Cl)=C1	https://doi.org/10.3390/md9112316
Aplysina fistularis	NC(=O)CC1(O)C=C(Cl)C(=O)C(Cl)=C1	https://doi.org/10.3390/md9112316
Aplysina cavernicola	NC(=O)C[C@]1(O)C=C(Cl)C(=O)C(Br)=C1O	https://doi.org/10.1002/hlca.19840670610
Aplysina cavernicola	NC(=O)C[C@]1(O)C=CC(=O)C(Br)=C1O	https://doi.org/10.1002/hlca.19840670610
Aplysina cavernicola	NC(=O)C[C@]1(O)C=C(Br)C(=O)C=C1O	https://doi.org/10.1002/hlca.19840670610
Aplysina sp.	OC(=O)CC1(O)C=C(Br)C(=O)C(Br)=C1	https://doi.org/10.1007/s11172-011-0088-9
Aplysina thiona	OC(=O)CC1(O)C=C(Br)C(=O)C(Br)=C1	https://doi.org/10.1021/np50069a001
Aplysina thiona	COCCC1(O)C=C(Br)C(=O)C(Br)=C1	https://doi.org/10.1021/np50069a001
Aplysina laevis	O[C@@H]1C(Br)C(=O)C(Br)=C[C@]1(O)CC#N	https://doi.org/10.1071/CH9870341
Aplysina fulva	COC1C(Br)=C(OC)C(Br)=CC1(O)CC(N)=O	https://doi.org/10.1016/j.bse.2007.09.008
Aplysina lacunosa	COC(=O)CNC(=O)C1=NO[C@@]2(C1)C=C(Br)C(OC)=C(Br)[C@@H]2O	https://doi.org/10.1021/acs.jnatprod.9b01286
Aplysina lacunosa	COC(O)CNC(=O)C1=NO[C@@]2(C1)C=C(Br)C(OC)=C(Br)[C@@H]2O	https://doi.org/10.1021/acs.jnatprod.9b01286
Aplysina lacunosa	COC1=C(Br)[C@H](O)[C@]2(CC(=NO2)C(=O)NCCCOC2=C(Br)C=C(C\C(=N/O)C(=O)NCCC3=CNC=N3)C=C2Br)C=C1Br	https://doi.org/10.1021/acs.jnatprod.9b01286
Verongula sp.	COC(=O)C1=NO[C@@]2(C1)C=C(Br)C(OC)=C(Br)[C@@H]2O	https://doi.org/10.1021/np50113a016
Verongula gigantea	COC(=O)C1=NO[C@@]2(C1)C=C(Br)C(OC)=C(Br)[C@@H]2O	https://doi.org/10.1021/np990343e
Aplysina lacunosa	COC(=O)C1=NO[C@@]2(C1)C=C(Br)C(OC)=C(Br)[C@@H]2O	https://doi.org/10.3762/bjoc.11.254
Aplysina lacunosa	COC(=O)C1=NO[C@@]2(C1)C=C(Br)C(OC)=C(Br)[C@@H]2O	https://doi.org/10.1021/acs.jnatprod.9b01286
Aplysina lacunosa	COC1=C(Br)C=C(\C=C\C(=O)NCCCC2=CN=C(N)N2)C=C1Br	https://doi.org/10.3762/bjoc.11.254
Aplysina lacunosa	COC1=C(Br)C=C(\C=C\C(=O)NCCCC2=CN=C(N)N2)C=C1Br	https://doi.org/10.1021/acs.jnatprod.9b01286
Aplysina aerophoba	BrC1=CC(=CC(Br)=C1OC1CNC(=O)O1)C1CNC(=O)O1	https://doi.org/10.1016/j.msec.2019.110566
Aplysina cavernicola	COC1=C(Br)[C@H](O)[C@]2(CC(=NO2)C(=O)NCC(O)COC2=C(Br)C=C(C=C2Br)C(O)CNC(=O)C2=NO[C@]3(C2)C=C(Br)C(OC)=C(Br)[C@H]3O)C=C1Br	https://doi.org/10.1016/S0040-4020(97)00311-6
Aplysina aerophoba	COC1=C(Br)[C@H](O)[C@]2(CC(=NO2)C(=O)NCC(O)COC2=C(Br)C=C(C=C2Br)C(O)CNC(=O)C2=NO[C@]3(C2)C=C(Br)C(OC)=C(Br)[C@H]3O)C=C1Br	https://doi.org/10.1016/S0040-4039(00)88087-9
Aplysina sp.	COC1=C(Br)[C@H](O)[C@]2(CC(=NO2)C(=O)NCC(O)COC2=C(Br)C=C(C=C2Br)C(O)CNC(=O)C2=NO[C@]3(C2)C=C(Br)C(OC)=C(Br)[C@H]3O)C=C1Br	https://doi.org/10.1071/CH09616
Aplysina fulva	COC1=C(Br)[C@H](O)[C@]2(CC(=NO2)C(=O)NCC(O)COC2=C(Br)C=C(C=C2Br)C(O)CNC(=O)C2=NO[C@]3(C2)C=C(Br)C(OC)=C(Br)[C@H]3O)C=C1Br	https://doi.org/10.1071/CH09616
Aplysina solongeae	COC1=C(Br)[C@H](O)[C@]2(CC(=NO2)C(=O)NCC(O)COC2=C(Br)C=C(C=C2Br)C(O)CNC(=O)C2=NO[C@]3(C2)C=C(Br)C(OC)=C(Br)[C@H]3O)C=C1Br	https://doi.org/10.1071/CH09616
Aplysina fistularis	COC1=C(Br)[C@H](O)[C@]2(CC(=NO2)C(=O)NCC(O)COC2=C(Br)C=C(C=C2Br)C(O)CNC(=O)C2=NO[C@]3(C2)C=C(Br)C(OC)=C(Br)[C@H]3O)C=C1Br	https://doi.org/10.1071/CH09616
Aplysina lactuca	COC1=C(Br)[C@H](O)[C@]2(CC(=NO2)C(=O)NCC(O)COC2=C(Br)C=C(C=C2Br)C(O)CNC(=O)C2=NO[C@]3(C2)C=C(Br)C(OC)=C(Br)[C@H]3O)C=C1Br	https://doi.org/10.1071/CH09616
Aplysina lacunosa	COC1=C(Br)[C@H](O)[C@]2(CC(=NO2)C(=O)NCC(O)COC2=C(Br)C=C(C=C2Br)C(O)CNC(=O)C2=NO[C@]3(C2)C=C(Br)C(OC)=C(Br)[C@H]3O)C=C1Br	https://doi.org/10.3762/bjoc.11.254
Aplysina aerophoba	COC1=C(Br)[C@H](O)[C@]2(CC(=NO2)C(=O)NCC(O)COC2=C(Br)C=C(C=C2Br)C(O)CNC(=O)C2=NO[C@]3(C2)C=C(Br)C(OC)=C(Br)[C@H]3O)C=C1Br	https://doi.org/10.1016/j.msec.2019.110566
Aplysina cavernicola	OC(=O)C1=NC2=CC=CC=C2C(O)=C1O	https://doi.org/10.1007/s10886-015-0664-9
Aiolochroia crassa	COC1=C(Br)[C@H](O)[C@]2(CC(=NO2)C(=O)NCCC2=CN=CN2)C=C1Br	https://doi.org/10.1515/znc-1998-5-615
Verongula gigantea	COC1=C(Br)[C@H](O)[C@]2(CC(=NO2)C(=O)NCCC2=CN=CN2)C=C1Br	https://doi.org/10.1021/np990343e
Aplysina cavernicola	COC1=C(Br)[C@H](O)[C@]2(CC(=NO2)C(=O)NCCC2=CN=CN2)C=C1Br	https://doi.org/10.1007/s10886-015-0664-9
Aplysina cavernicola	COC1=C(Br)[C@H](O)[C@]2(CC(=NO2)C(=O)NC\C=C\C2=CNC(N)=N2)C=C1Br	https://doi.org/10.1007/s10886-015-0664-9
Suberea mollis	COC1=C(Br)[C@H](O)[C@]2(CC(=NO2)C(=O)NCCCCCNC(=O)C2=NO[C@@]3(C2)C=C(Br)C(OC)=C(Br)[C@@H]3O)C=C1Br	https://doi.org/10.3390/md10112492
Aplysinella sp.	COC1=C(Br)[C@H](O)[C@]2(CC(=NO2)C(=O)NCCCCCNC(=O)C2=NO[C@@]3(C2)C=C(Br)C(OC)=C(Br)[C@@H]3O)C=C1Br	https://doi.org/10.1055/s-2008-1074506
Aplysina fistularis	COC1=C(Br)[C@H](O)[C@]2(CC(=NO2)C(=O)NCCCCCNC(=O)C2=NO[C@@]3(C2)C=C(Br)C(OC)=C(Br)[C@@H]3O)C=C1Br	https://doi.org/10.1002/cbdv.201200206
Aplysina cavernicola	COC1=C(Br)[C@H](O)[C@]2(CC(=NO2)C(=O)NCCCCCNC(=O)C2=NO[C@@]3(C2)C=C(Br)C(OC)=C(Br)[C@@H]3O)C=C1Br	https://doi.org/10.1007/s10886-015-0664-9
Aplysina lacunosa	COC1=C(Br)[C@H](O)[C@]2(CC(=NO2)C(=O)NCCCOC2=CC=C(C=C2Br)[C@H](O)CNC(=O)C2=NO[C@@]3(C2)C=C(Br)C(OC)=C(Br)[C@@H]3O)C=C1Br	https://doi.org/10.3762/bjoc.11.254
Aplysina lacunosa	COC1=C(Br)[C@H](O)[C@]2(CC(=NO2)C(=O)NC[C@@H](O)C2=CC(Br)=C(OCCCNC(C)=O)C(Br)=C2)C=C1Br	https://doi.org/10.3762/bjoc.11.254
Aplysina sp.	COC1=C(Br)C(O)[C@]2(CC(=NO2)C(=O)NCC(O)C2=CC(Br)=C(OCC(=O)CNC(=O)C3=NO[C@@]4(C3)C=C(Br)C(OC)=C(Br)[C@@H]4O)C(Br)=C2)C=C1Br	https://doi.org/10.1071/CH09616
Aplysina fistularis	COC1=C(Br)C(O)[C@]2(CC(=NO2)C(=O)NCC(O)C2=CC(Br)=C(OCC(=O)CNC(=O)C3=NO[C@@]4(C3)C=C(Br)C(OC)=C(Br)[C@@H]4O)C(Br)=C2)C=C1Br	https://doi.org/10.1071/CH09616
Aplysina solongeae	COC1=C(Br)C(O)[C@]2(CC(=NO2)C(=O)NCC(O)C2=CC(Br)=C(OCC(=O)CNC(=O)C3=NO[C@@]4(C3)C=C(Br)C(OC)=C(Br)[C@@H]4O)C(Br)=C2)C=C1Br	https://doi.org/10.1071/CH09616
Aplysina lacunosa	COC1=C(Br)C(O)[C@]2(CC(=NO2)C(=O)NCC(O)C2=CC(Br)=C(OCC(=O)CNC(=O)C3=NO[C@@]4(C3)C=C(Br)C(OC)=C(Br)[C@@H]4O)C(Br)=C2)C=C1Br	https://doi.org/10.3762/bjoc.11.254
Aplysina lacunosa	COC1=C(Br)[C@H](O)[C@]2(CC(=NO2)C(=O)NCCC2=CC(Br)=C(OCCCN)C(Br)=C2)C=C1Br	https://doi.org/10.3762/bjoc.11.254
Aplysina solongeae	COC1=C(Br)[C@H](O)[C@]2(CC(=NO2)C(=O)NCC(O)C(=O)CNC(=O)C2=NO[C@@]3(C2)C=C(Br)C(OC)=C(Br)[C@@H]3O)C=C1Br	https://doi.org/10.1071/CH09616
Aplysina fistularis	COC1=C(Br)[C@H](O)[C@]2(CC(=NO2)C(=O)NCC(O)C(=O)CNC(=O)C2=NO[C@@]3(C2)C=C(Br)C(OC)=C(Br)[C@@H]3O)C=C1Br	https://doi.org/10.1071/CH09616
Aplysina lactuca	COC1=C(Br)[C@H](O)[C@]2(CC(=NO2)C(=O)NCC(O)C(=O)CNC(=O)C2=NO[C@@]3(C2)C=C(Br)C(OC)=C(Br)[C@@H]3O)C=C1Br	https://doi.org/10.1071/CH09616
Aplysina sp.	COC1=C(Br)[C@H](O)[C@]2(CC(=NO2)C(=O)NCC(O)C(=O)CNC(=O)C2=NO[C@@]3(C2)C=C(Br)C(OC)=C(Br)[C@@H]3O)C=C1Br	https://doi.org/10.1071/CH09616
Aplysina fulva	COC1=C(Br)[C@H](O)[C@]2(CC(=NO2)C(=O)NCC(O)C(=O)CNC(=O)C2=NO[C@@]3(C2)C=C(Br)C(OC)=C(Br)[C@@H]3O)C=C1Br	https://doi.org/10.1071/CH09616
Aplysina lacunosa	COC1=C(Br)[C@H](O)[C@]2(CC(=NO2)C(=O)NCC(O)C(=O)CNC(=O)C2=NO[C@@]3(C2)C=C(Br)C(OC)=C(Br)[C@@H]3O)C=C1Br	https://doi.org/10.1071/CH09616
Aiolochroia crassa	CNC1=NC(CCCNC(=O)C2=NO[C@@]3(C2)C=C(Br)C(OC)=C(Br)[C@@H]3O)=CN1	https://doi.org/10.1515/znc-1998-5-615
Aplysina lacunosa	CNC1=NC(CCCNC(=O)C2=NO[C@@]3(C2)C=C(Br)C(OC)=C(Br)[C@@H]3O)=CN1	https://doi.org/10.3762/bjoc.11.254
Aplysina lacunosa	COC(=O)CC1=C(O)C(Br)=C(O)C(Br)=C1	https://doi.org/10.3762/bjoc.11.254
Aplysina sp.	CCO[C@]1(OC)C(Br)=C[C@@](O)(CC(=O)NC(C)NC(=O)C[C@]2(O)C=C(Br)[C@@](OC)(OCC)C(Br)=C2)C=C1Br	https://doi.org/10.1007/s10600-013-0508-1
Aplysina sp.	CCO[C@@]1(OC)C(Br)=C[C@@](O)(CC(=O)NC(C)NC(=O)C[C@]2(O)C=C(Br)[C@@](OC)(OCC)C(Br)=C2)C=C1Br	https://doi.org/10.1007/s10600-013-0508-1
Aplysina sp.	CCOC(C)NC(=O)C[C@]1(O)C=C(Br)[C@@](OC)(OCC)C(Br)=C1	https://doi.org/10.1007/s10600-013-0508-1
Aplysina fistularis	COC1=C(Br)C=C(CCN(C)C)C=C1Br	https://doi.org/10.1590/S0100-40422012001100017
Aplysina sp.	O[C@H]1[C@@H](Br)C(=O)C(Br)=C[C@@]1(O)CC#N	https://doi.org/10.1007/s11172-011-0088-9
Aplysina sp.	COC(=O)CC1(O)C=C(Br)C(=O)C(Br)=C1	https://doi.org/10.1007/s11172-011-0088-9
Aplysina sp.	CCOC(=O)CC1(O)C=C(Br)C(=O)C(Br)=C1	https://doi.org/10.1007/s11172-011-0088-9
Aplysina sp.	CCCCO[C@@]1(OC)C(Br)=C[C@@](O)(CC(N)=O)C=C1Br	https://doi.org/10.1007/s11172-011-0088-9
Aplysina sp.	CCOC1(OCC)C(Br)=CC(O)(CC(N)=O)C=C1Br	https://doi.org/10.1007/s11172-011-0088-9
Aplysina sp.	CCO[C@@]1(OC)C(Br)=C[C@@](O)(CC#N)C=C1Br	https://doi.org/10.1007/s11172-011-0088-9
Aplysina sp.	CCO[C@]1(OC)C(Br)=C[C@@](O)(CC#N)C=C1Br	https://doi.org/10.1007/s11172-011-0088-9
Aplysina sp.	CCOC(=O)C[C@]1(O)C=C(Br)[C@](OC)(OCC)C(Br)=C1	https://doi.org/10.1007/s11172-011-0088-9
Aplysina sp.	CCOC(=O)C[C@]1(O)C=C(Br)[C@@](OC)(OCC)C(Br)=C1	https://doi.org/10.1007/s11172-011-0088-9
Aplysina sp.	CCOC(=O)CC1(O)C=C(Br)C(OCC)(OCC)C(Br)=C1	https://doi.org/10.1007/s11172-011-0088-9
Aplysina sp.	CCO[C@@]1(OC)C(Br)=C[C@@](O)(CC(O)=O)C=C1Br	https://doi.org/10.1007/s11172-011-0088-9
Aplysina sp.	CCO[C@]1(OC)C(Br)=C[C@@](O)(CC(O)=O)C=C1Br	https://doi.org/10.1007/s11172-011-0088-9
Aplysina sp.	COC1(OC)[C@@H](Br)[C@H](O)[C@](O)(CC#N)C=C1Br	https://doi.org/10.1007/s11172-011-0088-9
Aplysina sp.	COC1(OC)[C@@H](Br)[C@@H]2OC(=O)C[C@]2(O)C=C1Br	https://doi.org/10.1007/s11172-011-0088-9
Aplysina sp.	CCO[C@]1(OC)[C@@H](Br)[C@@H]2OC(=O)C[C@]2(O)C=C1Br	https://doi.org/10.1007/s11172-011-0088-9
Aplysina sp.	COC1=C(Br)[C@H](O)[C@](O)(CC(=O)O[Na])C=C1Br	https://doi.org/10.3390/md9112316
Ianthella basta	O\N=C1/CC2=CC(Br)=C(OC3=C(OS(=O)(=O)O[Na])C(Br)=CC(C\C(=N/O)C(=O)NCCC4=CC(Br)=C(OC5=CC(CCNC1=O)=CC(Br)=C5O)C(Br)=C4)=C3)C(Br)=C2	https://doi.org/10.1016/j.fitote.2017.12.003
Ianthella reticulata	O\N=C1/CC2=CC(Br)=C(OC3=C(O)C(Br)=CC(C\C(=N/O)C(=O)N\C=C\C4=CC=C(OC5=CC(CCNC1=O)=CC(Br)=C5O)C(Br)=C4)=C3)C(Br)=C2	https://doi.org/10.1021/np9005986
Ianthella basta	O\N=C1/CC2=CC(Br)=C(OC3=C(O)C(Br)=CC(C\C(=N/O)C(=O)N\C=C\C4=CC=C(OC5=CC(CCNC1=O)=CC(Br)=C5O)C(Br)=C4)=C3)C(Br)=C2	https://doi.org/10.1071/CH9810765
Ianthella basta	O\N=C1/CC2=CC(Br)=C(OC3=C(O)C(Br)=CC(C\C(=N/O)C(=O)N\C=C\C4=CC=C(OC5=CC(CCNC1=O)=CC(Br)=C5O)C(Br)=C4)=C3)C(Br)=C2	https://doi.org/10.1021/jo00302a041
Ianthella basta	O\N=C1/CC2=CC(Br)=C(OC3=C(O)C(Br)=CC(C\C(=N/O)C(=O)N\C=C\C4=CC=C(OC5=CC(CCNC1=O)=CC(Br)=C5O)C(Br)=C4)=C3)C(Br)=C2	https://doi.org/10.1016/S0021-9258(17)31644-7
Ianthella sp.	O\N=C1/CC2=CC(Br)=C(OC3=C(O)C(Br)=CC(C\C(=N/O)C(=O)N\C=C\C4=CC=C(OC5=CC(CCNC1=O)=CC(Br)=C5O)C(Br)=C4)=C3)C(Br)=C2	https://doi.org/10.1021/np50095a020
Ianthella basta	O\N=C1/CC2=CC(Br)=C(OC3=C(O)C(Br)=CC(C\C(=N/O)C(=O)N\C=C\C4=CC=C(OC5=CC(CCNC1=O)=CC(Br)=C5O)C(Br)=C4)=C3)C(Br)=C2	https://doi.org/10.1016/j.bmcl.2015.09.024
Ianthella basta	O\N=C1/CC2=CC(Br)=C(OC3=C(O)C(Br)=CC(C\C(=N/O)C(=O)N\C=C\C4=CC=C(OC5=CC(CCNC1=O)=CC(Br)=C5O)C(Br)=C4)=C3)C(Br)=C2	https://doi.org/10.1021/np50072a007
Ianthella basta	O\N=C1/CC2=CC(Br)=C(OC3=C(O)C(Br)=CC(C\C(=N/O)C(=O)N\C=C\C4=CC=C(OC5=CC(CCNC1=O)=CC(Br)=C5O)C(Br)=C4)=C3)C(Br)=C2	https://doi.org/10.1021/np960507g
Ianthella quadrangulata	O\N=C1/CC2=CC(Br)=C(OC3=C(O)C(Br)=CC(C\C(=N/O)C(=O)N\C=C\C4=CC=C(OC5=CC(CCNC1=O)=CC(Br)=C5O)C(Br)=C4)=C3)C(Br)=C2	https://doi.org/10.1021/np070373e
Ianthella basta	O\N=C1/CC2=CC(Br)=C(OC3=C(O)C(Br)=CC(C\C(=N/O)C(=O)N\C=C\C4=CC=C(OC5=CC(CCNC1=O)=CC(Br)=C5O)C(Br)=C4)=C3)C(Br)=C2	https://doi.org/10.1016/j.fitote.2017.12.003
Ianthella basta	O\N=C1/CC2=CC(Br)=C(OC3=C(O)C(Br)=CC(C\C(=N/O)C(=O)NCCC4=CC(Br)=C(OC5=C(O)C=CC(CCNC1=O)=C5)C=C4)=C3)C(Br)=C2	https://doi.org/10.1021/jo00302a041
Ianthella basta	O\N=C1/CC2=CC(Br)=C(OC3=C(O)C(Br)=CC(C\C(=N/O)C(=O)NCCC4=CC(Br)=C(OC5=C(O)C=CC(CCNC1=O)=C5)C=C4)=C3)C(Br)=C2	https://doi.org/10.1071/CH9910287
Ianthella basta	O\N=C1/CC2=CC(Br)=C(OC3=C(O)C(Br)=CC(C\C(=N/O)C(=O)NCCC4=CC(Br)=C(OC5=C(O)C=CC(CCNC1=O)=C5)C=C4)=C3)C(Br)=C2	https://doi.org/10.3390/molecules18033543
Ianthella reticulata	O\N=C1/CC2=CC(Br)=C(OC3=C(O)C(Br)=CC(C\C(=N/O)C(=O)NCCC4=CC(Br)=C(OC5=C(O)C=CC(CCNC1=O)=C5)C=C4)=C3)C(Br)=C2	https://doi.org/10.1021/np9005986
Ianthella basta	O\N=C1/CC2=CC(Br)=C(OC3=C(O)C(Br)=CC(C\C(=N/O)C(=O)NCCC4=CC(Br)=C(OC5=C(O)C=CC(CCNC1=O)=C5)C=C4)=C3)C(Br)=C2	https://doi.org/10.1021/np50105a015
Ianthella basta	O\N=C1/CC2=CC(Br)=C(OC3=C(O)C(Br)=CC(C\C(=N/O)C(=O)NCCC4=CC(Br)=C(OC5=C(O)C=CC(CCNC1=O)=C5)C=C4)=C3)C(Br)=C2	https://doi.org/10.1021/np300764u
Ianthella basta	O\N=C1/CC2=CC(Br)=C(OC3=C(O)C(Br)=CC(C\C(=N/O)C(=O)NCCC4=CC(Br)=C(OC5=C(O)C=CC(CCNC1=O)=C5)C=C4)=C3)C(Br)=C2	https://doi.org/10.1016/j.bmcl.2015.09.024
Ianthella basta	O\N=C1/CC2=CC(Br)=C(OC3=C(O)C(Br)=CC(C\C(=N/O)C(=O)NC[C@@H](O)C4=CC(Br)=C(OC5=C(O)C(Br)=CC(CCNC1=O)=C5)C(Br)=C4)=C3)C=C2	https://doi.org/10.5012/bkcs.1994.15.7.534
Ianthella sp.	O\N=C1/CC2=CC(Br)=C(OC3=C(O)C(Br)=CC(C\C(=N/O)C(=O)NC[C@@H](O)C4=CC(Br)=C(OC5=C(O)C(Br)=CC(CCNC1=O)=C5)C(Br)=C4)=C3)C=C2	https://doi.org/10.1021/np50095a020
Ianthella basta	O\N=C1/CC2=CC(Br)=C(OC3=C(O)C(Br)=CC(C\C(=N/O)C(=O)NC[C@@H](O)C4=CC(Br)=C(OC5=C(O)C(Br)=CC(CCNC1=O)=C5)C(Br)=C4)=C3)C=C2	https://doi.org/10.1021/np50119a005
Ianthella basta	O\N=C1/CC2=CC(Br)=C(OC3=C(O)C(Br)=CC(C\C(=N/O)C(=O)NC[C@@H](O)C4=CC(Br)=C(OC5=C(O)C(Br)=CC(CCNC1=O)=C5)C(Br)=C4)=C3)C=C2	https://doi.org/10.1021/np50072a007
Ianthella quadrangulata	O\N=C1/CC2=CC(Br)=C(OC3=C(O)C(Br)=CC(C\C(=N/O)C(=O)NC[C@@H](O)C4=CC(Br)=C(OC5=C(O)C(Br)=CC(CCNC1=O)=C5)C(Br)=C4)=C3)C=C2	https://doi.org/10.1021/np070373e
Ianthella basta	O\N=C1/CC2=CC(Br)=C(OC3=C(O)C(Br)=CC(C\C(=N/O)C(=O)NC[C@@H](O)C4=CC(Br)=C(OC5=C(O)C(Br)=CC(CCNC1=O)=C5)C(Br)=C4)=C3)C=C2	https://doi.org/10.1016/j.bmcl.2015.09.024
Ianthella basta	O\N=C(/CC1=CC(Br)=C(O)C=C1)C(=O)NCCC1=CC(Br)=C(O)C=C1	https://doi.org/10.1021/np960249n
Ianthella basta	O\N=C(/CC1=CC(Br)=C(O)C=C1)C(=O)NCCC1=CC(Br)=C(O)C=C1	https://doi.org/10.1016/j.bmcl.2015.09.024
Ianthella sp.	COC(=O)C1(O)NC(=O)C(=C1C1=CC=C(O)C=C1)C1=CC=C(O)C=C1	https://doi.org/10.1039/C2OB06747A
Ianthella sp.	CCOC1(NC(=O)C(=C1C1=CC=C(O)C=C1)C1=CC=C(O)C=C1)C(=O)OC	https://doi.org/10.1039/C2OB06747A
Ianthella sp.	COCN1C(=O)C(=C(C2=CC=C(O)C=C2)C1(O)C(=O)OC)C1=CC=C(O)C=C1	https://doi.org/10.1039/C2OB06747A
Ianthella sp.	CCOCN1C(=O)C(=C(C2=CC=C(O)C=C2)C1(O)C(=O)OC)C1=CC=C(O)C=C1	https://doi.org/10.1039/C2OB06747A
Ianthella sp.	CCOC(=O)CN1C(=O)C(=C(C2=CC=C(O)C=C2)C1(O)C(=O)OC)C1=CC=C(O)C=C1	https://doi.org/10.1039/C2OB06747A
Ianthella sp.	COC(=O)C1(O)N(CC(=O)C2=CC=C(OC)C=C2)C(=O)C(=C1C1=CC=C(O)C=C1)C1=CC=C(O)C=C1	https://doi.org/10.1039/C2OB06747A
Ianthella sp.	COC(=O)C1(O)OC(=O)C(=C1C1=CC=C(O)C=C1)C1=CC=C(O)C=C1	https://doi.org/10.1039/C2OB06747A
Ianthella sp.	COC(=O)C1(OC)OC(=O)C(=C1C1=CC=C(O)C=C1)C1=CC=C(O)C=C1	https://doi.org/10.1039/C2OB06747A
Ianthella sp.	COC(=O)C1=C(C(=CN1CC(=O)C1=CC=C(O)C=C1)C1=CC=C(O)C=C1)C1=CC=C(O)C=C1	https://doi.org/10.1039/C2OB06747A
Ianthella sp.	COC(=O)C1=C(C(=CN1CC(O)C1=CC=C(O)C=C1)C1=CC=C(O)C=C1)C1=CC=C(O)C=C1	https://doi.org/10.1039/C2OB06747A
Ianthella sp.	COC(=O)C1=C(C(=CN1CC(=O)C1=CC=C(OC)C=C1)C1=CC=C(O)C=C1)C1=CC=C(O)C=C1	https://doi.org/10.1039/C2OB06747A
Ianthella sp.	COC(=O)C1=C(C(=CN1)C1=CC=C(O)C=C1)C1=CC=C(O)C=C1	https://doi.org/10.1039/C2OB06747A
Ianthella sp.	[H]C(=O)C1=CC=C(O)C=C1	https://doi.org/10.1039/C2OB06747A
Ianthella sp.	OC(=O)C1=CC=C(O)C=C1	https://doi.org/10.1039/C2OB06747A
Ianthella sp.	COC1=CC=C(C=C1)C(O)=O	https://doi.org/10.1039/C2OB06747A
Ianthella sp.	CCOC(=O)C1=CC=C(O)C=C1	https://doi.org/10.1039/C2OB06747A
Ianthella sp.	O\N=C(/CC1=CC(OC2=C(Br)C=C(CCNC(=O)C(\CC3=CC(Br)=C(O)C(=C3)C3=C(O)C(Br)=CC(C\C(=N/O)C(=O)NCCC4=CC=C(O)C(Br)=C4)=C3)=N\O)C=C2)=C(O)C(Br)=C1)C(=O)NCCC1=CC(Br)=C(O)C=C1	https://doi.org/10.1021/np300764u
Ianthella basta	O\N=C(/CC1=CC(=C(O)C(Br)=C1)C1=CC(C\C(=N/O)C(=O)NCCC2=CC=C(O)C(Br)=C2)=CC(Br)=C1O)C(=O)NCCC1=CC(Br)=C(O)C=C1	https://doi.org/10.1007/s11418-006-0045-3
Ianthella basta	O\N=C(/CC1=CC(=C(O)C(Br)=C1)C1=CC(C\C(=N/O)C(=O)NCCC2=CC=C(O)C(Br)=C2)=CC(Br)=C1O)C(=O)NCCC1=CC(Br)=C(O)C=C1	https://doi.org/10.1021/np50105a015
Ianthella basta	O\N=C(/CC1=CC(=C(O)C(Br)=C1)C1=CC(C\C(=N/O)C(=O)NCCC2=CC=C(O)C(Br)=C2)=CC(Br)=C1O)C(=O)NCCC1=CC(Br)=C(O)C=C1	https://doi.org/10.1071/CH9810765
Ianthella basta	O\N=C(/CC1=CC(=C(O)C(Br)=C1)C1=CC(C\C(=N/O)C(=O)NCCC2=CC=C(O)C(Br)=C2)=CC(Br)=C1O)C(=O)NCCC1=CC(Br)=C(O)C=C1	https://doi.org/10.5012/bkcs.1994.15.7.534
Ianthella basta	O\N=C(/CC1=CC(=C(O)C(Br)=C1)C1=CC(C\C(=N/O)C(=O)NCCC2=CC=C(O)C(Br)=C2)=CC(Br)=C1O)C(=O)NCCC1=CC(Br)=C(O)C=C1	https://doi.org/10.1021/np960507g
Ianthella reticulata	O\N=C(/CC1=CC(=C(O)C(Br)=C1)C1=CC(C\C(=N/O)C(=O)NCCC2=CC=C(O)C(Br)=C2)=CC(Br)=C1O)C(=O)NCCC1=CC(Br)=C(O)C=C1	https://doi.org/10.1021/np9005986
Ianthella basta	O\N=C(/CC1=CC(=C(O)C(Br)=C1)C1=CC(C\C(=N/O)C(=O)NCCC2=CC=C(O)C(Br)=C2)=CC(Br)=C1O)C(=O)NCCC1=CC(Br)=C(O)C=C1	https://doi.org/10.1021/np300764u
Ianthella basta	O\N=C1/CC2=CC(Br)=C(OC3=C(O)C(Br)=CC(C\C(=N/O)C(=O)NCCC4=CC(Br)=C(OC5=C(O)C(Br)=CC(CCNC1=O)=C5)C=C4)=C3)C=C2	https://doi.org/10.1016/S0040-4020(01)90467-3
Ianthella basta	O\N=C1/CC2=CC(Br)=C(OC3=C(O)C(Br)=CC(C\C(=N/O)C(=O)NCCC4=CC(Br)=C(OC5=C(O)C(Br)=CC(CCNC1=O)=C5)C=C4)=C3)C=C2	https://doi.org/10.1021/np300764u
Ianthella flabelliformis	CC(C)=CCC\C(C)=C\CCC1=CCN(CC(O)=O)C1=O	https://doi.org/10.1016/j.bmc.2013.04.061
Ianthella flabelliformis	CC(C)=CCC\C(C)=C\CCC1=CC(=O)N(CC(O)=O)C1	https://doi.org/10.1016/j.bmc.2013.04.061
Ianthella flabelliformis	CC(C)=CCC\C(C)=C\CCC1=CC(O)OC1=O	https://doi.org/10.1016/j.bmc.2013.04.061
Ianthella flabelliformis	CCOC1OC(=O)C(CC\C=C(/C)CCC=C(C)C)=C1	https://doi.org/10.1016/j.bmc.2013.04.061
Verongula rigida	CN1C(=N)N(C)\C(=C\C2=CNC3=CC=CC=C23)C1=O	https://doi.org/10.1021/np070371u
Ianthella flabelliformis	CN1C(=N)N(C)\C(=C\C2=CNC3=CC=CC=C23)C1=O	https://doi.org/10.1016/j.bmc.2013.04.061
Ianthella flabelliformis	CN1C(=O)N(C)\C(=C\C2=CNC3=C2C=CC=C3)C1=O	https://doi.org/10.1016/j.bmc.2013.04.061
Ianthella flabelliformis	CN1C(=O)N(C)\C(=C/C2=CNC3=C2C=CC=C3)C1=O	https://doi.org/10.1016/j.bmc.2013.04.061
Ianthella flabelliformis	CN1C(CC2=CNC3=CC=CC=C23)C(=O)N(C)C1=N	https://doi.org/10.1016/j.bmc.2013.04.061
Ianthella flabelliformis	CN1C(=N)N(C)[C@]2(CC3=C(NC4=C3C=CC=C4)[C@@]3([C@H]2C2=CNC4=C2C=CC=C4)N(C)C(=N)N(C)C3=O)C1=O	https://doi.org/10.1016/j.bmc.2013.04.061
Ianthella sp.	OC1=CC=C(CCN2C(=O)C(=C3C2=C(C(=O)C2=C3C3=C(N2)C(O)=CC=C3)C2=CC=C(O)C=C2)C2=CC=C(O)C=C2)C=C1	https://doi.org/10.1039/C2RA20322G
Ianthella sp.	COC1=CC=CC2=C1NC1=C2C2=C(C(=O)N(CCC3=CC=C(O)C=C3)C2=C(C1=O)C1=CC=C(O)C=C1)C1=CC=C(O)C=C1	https://doi.org/10.1039/C2RA20322G
Ianthella sp.	OC1=CC=C(C=C1)C1=C2C3=C(NC4=C3C=CC=C4O)C(=O)C(=C2N(CCC2=CC=C(O)C(Br)=C2)C1=O)C1=CC=C(O)C=C1	https://doi.org/10.1039/C2RA20322G
Ianthella sp.	OC1=CC=C(C=C1)C1=C2C3=C(NC4=C3C=CC=C4O)C(=O)C(=C2N(CCC2=CC=C(O)C(I)=C2)C1=O)C1=CC=C(O)C=C1	https://doi.org/10.1039/C2RA20322G
Ianthella sp.	OC1=CC=C(CCN2C(=O)C(C3=C(NC4=C3C=CC=C4O)C(=O)C(=O)C3=CC=C(O)C=C3)=C(C2=O)C2=CC=C(O)C=C2)C=C1	https://doi.org/10.1039/C2RA20322G
Ianthella quadrangulata	CC(=O)NCCCO[C@@H](CN)C1=CC(Br)=C(OS(O)(=O)=O)C(Br)=C1	https://doi.org/10.1016/j.bmcl.2012.04.002
Ianthella basta	ON=C1CC2=CC(Br)=C(OC3=C(O)C(Br)=CC(C\C(=N/O)C(=O)NCCC4=CC(OC5=C(Br)C=C(CCNC1=O)C=C5)=C(O)C(Br)=C4)=C3)C(Br)=C2	https://doi.org/10.1007/s11418-006-0045-3
Ianthella basta	ON=C1CC2=CC(Br)=C(OC3=C(O)C(Br)=CC(C\C(=N/O)C(=O)NCCC4=CC(OC5=C(Br)C=C(CCNC1=O)C=C5)=C(O)C(Br)=C4)=C3)C(Br)=C2	https://doi.org/10.1016/S0021-9258(17)31644-7
Ianthella basta	ON=C1CC2=CC(Br)=C(OC3=C(O)C(Br)=CC(C\C(=N/O)C(=O)NCCC4=CC(OC5=C(Br)C=C(CCNC1=O)C=C5)=C(O)C(Br)=C4)=C3)C(Br)=C2	https://doi.org/10.1021/np960507g
Ianthella reticulata	ON=C1CC2=CC(Br)=C(OC3=C(O)C(Br)=CC(C\C(=N/O)C(=O)NCCC4=CC(OC5=C(Br)C=C(CCNC1=O)C=C5)=C(O)C(Br)=C4)=C3)C(Br)=C2	https://doi.org/10.1021/np9005986
Ianthella reticulata	O\N=C(/CC1=CC2=C(OCOC3=C2C=C(C\C(=N/O)C(=O)NCCC2=CC=C(O)C(Br)=C2)C=C3Br)C(Br)=C1)C(=O)NCCC1=CC(Br)=C(O)C=C1	https://doi.org/10.1021/np9005986
Ianthella reticulata	O\N=C(/CC1=CC=C(O)C(OC2=C(Br)C=C(C\C(=N/O)C(=O)NCCC3=CC(Br)=C(O)C=C3)C=C2Br)=C1)C(=O)NCCC1=CC(Br)=C(O)C=C1	https://doi.org/10.1021/np9005986
Ianthella basta	O\N=C1/CC2=CC(Br)=C(OC3=CC(C\C(=N/O)C(=O)NCC(O)C4=CC(Br)=C(OC5=C(O)C(Br)=CC(CCNC1=O)=C5)C=C4)=CC(Br)=C3O)C(Br)=C2	https://doi.org/10.1021/np50072a007
Ianthella sp.	O\N=C1/CC2=CC(Br)=C(OC3=CC(C\C(=N/O)C(=O)NCC(O)C4=CC(Br)=C(OC5=C(O)C(Br)=CC(CCNC1=O)=C5)C=C4)=CC(Br)=C3O)C(Br)=C2	https://doi.org/10.1021/np50095a020
Ianthella basta	O\N=C1/CC2=CC(Br)=C(OC3=CC(C\C(=N/O)C(=O)NCC(O)C4=CC(Br)=C(OC5=C(O)C(Br)=CC(CCNC1=O)=C5)C=C4)=CC(Br)=C3O)C(Br)=C2	https://doi.org/10.1016/S0040-4020(01)90467-3
Ianthella basta	O\N=C1/CC2=CC(Br)=C(OC3=CC(C\C(=N/O)C(=O)NCC(O)C4=CC(Br)=C(OC5=C(O)C(Br)=CC(CCNC1=O)=C5)C=C4)=CC(Br)=C3O)C(Br)=C2	https://doi.org/10.1021/np50105a015
Ianthella basta	O\N=C1/CC2=CC(Br)=C(OC3=CC(C\C(=N/O)C(=O)NCC(O)C4=CC(Br)=C(OC5=C(O)C(Br)=CC(CCNC1=O)=C5)C=C4)=CC(Br)=C3O)C(Br)=C2	https://doi.org/10.1021/jo00302a041
Ianthella basta	O\N=C1/CC2=CC(Br)=C(OC3=CC(C\C(=N/O)C(=O)NCC(O)C4=CC(Br)=C(OC5=C(O)C(Br)=CC(CCNC1=O)=C5)C=C4)=CC(Br)=C3O)C(Br)=C2	https://doi.org/10.1021/np50119a005
Ianthella reticulata	O\N=C1/CC2=CC(Br)=C(OC3=CC(C\C(=N/O)C(=O)NCC(O)C4=CC(Br)=C(OC5=C(O)C(Br)=CC(CCNC1=O)=C5)C=C4)=CC(Br)=C3O)C(Br)=C2	https://doi.org/10.1021/np9005986
Ianthella quadrangulata	O\N=C1/CC2=CC(Br)=C(OC3=C(O)C(Br)=CC(C\C(=N/O)C(=O)NCCC4=CC(OC5=C(Br)C=C(CCNC1=O)C=C5)=C(O)C=C4)=C3)C(Br)=C2	https://doi.org/10.1021/np070373e
Ianthella basta	O\N=C1/CC2=CC(Br)=C(OC3=C(O)C(Br)=CC(C\C(=N/O)C(=O)NCCC4=CC(OC5=C(Br)C=C(CCNC1=O)C=C5)=C(O)C=C4)=C3)C(Br)=C2	https://doi.org/10.1071/CH9910287
Ianthella basta	O\N=C1/CC2=CC(Br)=C(OC3=C(O)C(Br)=CC(C\C(=N/O)C(=O)NCCC4=CC(OC5=C(Br)C=C(CCNC1=O)C=C5)=C(O)C=C4)=C3)C(Br)=C2	https://doi.org/10.1007/s11418-006-0045-3
Ianthella reticulata	O\N=C1/CC2=CC(Br)=C(OC3=C(O)C(Br)=CC(C\C(=N/O)C(=O)NCCC4=CC(OC5=C(Br)C=C(CCNC1=O)C=C5)=C(O)C=C4)=C3)C(Br)=C2	https://doi.org/10.1021/np9005986
Ianthella flabelliformis	O\N=C1/CC2=CC(Br)=C(O)C(OC3=C(Br)C=C(C=C3Br)C(O)\C(=N/O)C(=O)NCCC3=CC(OC4=C(Br)C=C(C=C4)\C=C\NC1=O)=C(OS([O-])(=O)=O)C=C3)=C2	https://doi.org/10.1021/np100010z
Ianthella flabelliformis	O\N=C1/CC2=CC(Br)=C(OC3=CC(C\C(=N/O)C(=O)N\C=C\C4=CC(Br)=C(OC5=C(OS([O-])(=O)=O)C=CC(CCNC1=O)=C5)C=C4)=CC(Br)=C3O)C(Br)=C2	https://doi.org/10.1021/np100010z
Ianthella flabelliformis	O\N=C1/CC2=CC(Br)=C(OS([O-])(=O)=O)C(OC3=C(Br)C=C(C=C3Br)C(O)\C(=N/O)C(=O)NCCC3=CC(OC4=C(Br)C=C(C=C4)C(O)CNC1=O)=C(O)C=C3)=C2	https://doi.org/10.1021/np100010z
Ianthella flabelliformis	COC1=C(Br)[C@H](O)[C@]2(CC(=NO2)C(=O)NCCCOC2=C(Br)C=C(C=C2Br)C(O)CNS([O-])(=O)=O)C=C1Br	https://doi.org/10.1021/np800562m
Ianthella quadrangulata	O\N=C1/CC2=CC(Br)=C(O)C(OC3=C(Br)C=C(C=C3Br)C(O)\C(=N/O)C(=O)NCCC3=CC(OC4=C(Br)C=C(CCNC1=O)C=C4Br)=C(O)C(Br)=C3)=C2	https://doi.org/10.1021/np070373e
Ianthella quadrangulata	O\N=C1/CC2=CC(Br)=C(OC3=CC(C\C(=N/O)C(=O)NCCC4=CC=C(O)C(OC5=CC=C(CCNC1=O)C=C5Br)=C4)=CC(Br)=C3O)C=C2	https://doi.org/10.1021/np010520n
Ianthella quadrangulata	O\N=C1/CC2=CC(Br)=C(OC3=CC(C\C(=N/O)C(=O)NCCC4=CC=C(O)C(OC5=CC=C(CCNC1=O)C=C5Br)=C4)=CC(Br)=C3O)C=C2	https://doi.org/10.1021/np070373e
Ianthella quadrangulata	OC1=C(Br)C=C(C=C1)C1=CC2=CC(\C=C(/OS([O-])(=O)=O)\C(\OS([O-])(=O)=O)=C\C3=CC4=C(OC(=C4)C4=CC(Br)=C(O)C=C4)C=C3)=CC=C2O1	https://doi.org/10.1021/jm070043r
Ianthella quadrangulata	OC(=O)C1=C(OC2=C1C=C(\C=C(/OS([O-])(=O)=O)\C(\OS([O-])(=O)=O)=C\C1=CC=C3OC(=CC3=C1)C1=CC(Br)=C(O)C=C1)C=C2)C1=CC(Br)=C(O)C=C1	https://doi.org/10.1021/jm070043r
Ianthella quadrangulata	OC1=CC=C(C=C1Br)C1=CC2=C(O1)C(Br)=CC(\C=C(\OS([O-])(=O)=O)/C(/OS([O-])(=O)=O)=C/C1=CC3=C(OC(=C3)C3=CC(Br)=C(O)C=C3)C(Br)=C1)=C2	https://doi.org/10.1021/jm070043r
Ianthella quadrangulata	COC1=C(Br)C=C(\C=C(/OS([O-])(=O)=O)C(O)=O)C=C1Br	https://doi.org/10.1021/jm070043r
Ianthella quadrangulata	COC1=C(Br)C=C(CC(O)=O)C=C1Br	https://doi.org/10.1021/jm070043r
Ianthella basta	O\N=C1/CC2=CC(Br)=C(OC3=CC(C\C(=N/O)C(=O)N\C=C\C4=CC(Br)=C(OC5=C(O)C(Br)=CC(CCNC1=O)=C5)C=C4)=CC=C3O)C(Br)=C2	https://doi.org/10.1007/s11418-006-0045-3
Ianthella basta	O\N=C1/CC2=CC=C(O)C(OC3=C(Br)C=C(C\C(=N/O)C(=O)NCCC4=CC(OC5=C(Br)C=C(CCNC1=O)C=C5)=C(O)C(Br)=C4)C=C3Br)=C2	https://doi.org/10.1007/s11418-006-0045-3
Ianthella basta	O\N=C1/CC2=CC=C(O)C(OC3=C(Br)C=C(C\C(=N/O)C(=O)NCCC4=CC(OC5=C(Br)C=C(CCNC1=O)C=C5Br)=C(O)C(Br)=C4)C=C3Br)=C2	https://doi.org/10.1007/s11418-006-0045-3
Ianthella basta	O\N=C1/CC2=CC(Br)=C(OC3=CC(C\C(=N/O)C(=O)N\C=C\C4=CC(Br)=C(OC5=C(O)C(Br)=CC(CCNC1=O)=C5)C=C4)=CC=C3O)C=C2	https://doi.org/10.1007/s11418-006-0045-3
Ianthella basta	O\N=C1/CC2=CC(Br)=C(OC3=CC(C\C(=N/O)C(=O)N\C=C\C4=CC(Br)=C(OC5=C(O)C=CC(CCNC1=O)=C5)C=C4)=CC=C3O)C(Br)=C2	https://doi.org/10.1007/s11418-006-0045-3
Ianthella basta	O\N=C(/CC1=CC(Br)=C(O)C=C1)C(=O)NCCC1=CC(Br)=C(OS([O-])(=O)=O)C=C1	https://doi.org/10.3390/md204176
Ianthella basta	O\N=C(/CC1=CC(Br)=C(O)C(Br)=C1)C(=O)NCCC1=CC(Br)=C(OS([O-])(=O)=O)C=C1	https://doi.org/10.3390/md204176
Ianthella basta	O\N=C(/CC1=CC(=C(O)C(Br)=C1)C1=C(O)C(Br)=CC(C\C(=N/O)C(=O)NCCC2=CC(Br)=C(OS([O-])(=O)=O)C=C2)=C1)C(=O)NCCC1=CC(Br)=C(O)C=C1	https://doi.org/10.1021/np960507g
Ianthella basta	O\N=C(/CC1=CC(=C(O)C(Br)=C1)C1=C(O)C(Br)=CC(C\C(=N/O)C(=O)NCCC2=CC(Br)=C(OS([O-])(=O)=O)C=C2)=C1)C(=O)NCCC1=CC(Br)=C(O)C=C1	https://doi.org/10.3390/md204176
Ianthella basta	O\N=C1/CC2=CC(Br)=C(OC3=CC(C\C(=N/O)C(=O)NCCC4=CC(Br)=C(OC5=C(O)C=CC(CCNC1=O)=C5)C=C4)=CC(Br)=C3OS([O-])(=O)=O)C(Br)=C2	https://doi.org/10.3390/md204176
Ianthella sp.	OC1=C(Br)C=C(C=C1)C1=COC2=CC=C(\C=C(/OS([O-])(=O)=O)\C(\OS([O-])(=O)=O)=C\C3=CC4=C(OC=C4C4=CC(Br)=C(O)C=C4)C(Br)=C3)C=C12	https://doi.org/10.1016/S0968-0896(00)00234-0
Ianthella sp.	OC1=CC=C(C=C1Br)C1=COC2=C1C=C(\C=C(\OS([O-])(=O)=O)/C(/OS([O-])(=O)=O)=C/C1=CC3=C(OC=C3C3=CC(Br)=C(O)C=C3)C(Br)=C1)C=C2Br	https://doi.org/10.1016/S0968-0896(00)00234-0
Ianthella sp.	COC1=C(Br)[C@@H](O)[C@@]2(CC(=NO2)C(=O)NCCCOC2=C(Br)C=C(C[C@@H](N(C)C)C(O)=O)C=C2Br)C=C1Br	https://doi.org/10.1016/S0040-4020(00)00544-5
Ianthella sp.	COC1=C(Br)[C@@H](O)[C@@]2(CC(=NO2)C(=O)NCCCOC2=C(Br)C=C(C[C@H](N)C(O)=O)C=C2Br)C=C1Br	https://doi.org/10.1016/S0040-4020(00)00544-5
Ianthella sp.	COC1=C(Br)[C@@H](O)[C@@]2(CC(=NO2)C(=O)NCCCOC2=C(Br)C=C(CC(NC(=O)C(CC3=CC(Br)=C(OCCCNC(=O)C4=NO[C@]5(C4)C=C(Br)C(OC)=C(Br)[C@H]5O)C(Br)=C3)NS([O-])(=O)=O)C(O)=O)C=C2Br)C=C1Br	https://doi.org/10.1016/S0040-4020(00)00544-5
Ianthella sp.	COC1=C(Br)[C@@H](O)[C@@]2(CC(=NO2)C(=O)NCCCOC2=C(Br)C=C(CC(NS([O-])(=O)=O)C(O)=O)C=C2Br)C=C1Br	https://doi.org/10.1016/S0040-4020(00)00544-5
Ianthella basta	NC(=O)C(=O)NCCC1=CC(Br)=C(O)C=C1	https://doi.org/10.1021/np960249n
Ianthella basta	O\N=C(/CC1=CC(Br)=C(O)C(Br)=C1)C(=O)NCCC1=CC(Br)=C(O)C=C1	https://doi.org/10.1021/np960249n
Ianthella basta	O\N=C(/CC1=CC(Br)=C(O)C=C1)C(=O)NCCC1=CC(Br)=C(O)C(Br)=C1	https://doi.org/10.1021/np960249n
Ianthella basta	COC1=C(Br)C=C(C\C(=N/O)C(=O)NCCC2=CC(Br)=C(O)C=C2)C=C1	https://doi.org/10.1021/np960249n
Ianthella basta	COC1=C(Br)C=C(C\C(=N/O)C(=O)NCCC2=CC(Br)=C(O)C=C2)C=C1Br	https://doi.org/10.1021/np960249n
Ianthella basta	O[C@@H](CC1=CC(Br)=C(O)C=C1)C(=O)NCCC1=CC(Br)=C(O)C=C1	https://doi.org/10.1021/np960249n
Ianthella basta	O[C@@H](CC1=CC(Br)=C(O)C(Br)=C1)C(=O)NCCC1=CC(Br)=C(O)C=C1	https://doi.org/10.1021/np960249n
Ianthella basta	O[C@@H](CC1=CC(Br)=C(O)C=C1)C(=O)NCCC1=CC(Br)=C(O)C(Br)=C1	https://doi.org/10.1021/np960249n
Ianthella basta	O\N=C1/CC2=CC=C(OC3=CC(C\C(=N/O)C(=O)N\C=C\C4=CC(Br)=C(OC5=C(OS([O-])(=O)=O)C(Br)=CC(CCNC1=O)=C5)C=C4)=CC(Br)=C3O)C(Br)=C2	https://doi.org/10.1021/np960507g
Ianthella sp.	O\N=C1/CC2=CC=C(OC3=CC(C\C(=N/O)C(=O)NCCC4=CC(Br)=C(OC5=C(O)C(Br)=CC(CCNC1=O)=C5)C(Br)=C4)=CC(Br)=C3O)C(Br)=C2	https://doi.org/10.1021/np50095a020
Ianthella basta	O\N=C1/CC2=CC=C(OC3=CC(C\C(=N/O)C(=O)NCCC4=CC(Br)=C(OC5=C(O)C(Br)=CC(CCNC1=O)=C5)C(Br)=C4)=CC(Br)=C3O)C(Br)=C2	https://doi.org/10.1021/np960507g
Ianthella basta	O\N=C1/CC2=CC=C(OC3=CC(C\C(=N/O)C(=O)NCCC4=CC(Br)=C(O)C(OC5=CC=C(CCNC1=O)C=C5Br)=C4)=CC(Br)=C3O)C(Br)=C2	https://doi.org/10.1021/np960507g
Ianthella basta	O\N=C1/CC2=CC(Br)=C(OC3=CC(C\C(=N/O)C(=O)NC[C@@H](O)C4=CC(Br)=C(OC5=C(O)C(Br)=CC(CCNC1=O)=C5)C=C4)=CC(Br)=C3O)C=C2	https://doi.org/10.1021/jo00302a041
Ianthella basta	O\N=C1/CC2=CC(Br)=C(OC3=CC(C\C(=N/O)C(=O)NC[C@@H](O)C4=CC(Br)=C(OC5=C(O)C(Br)=CC(CCNC1=O)=C5)C=C4)=CC(Br)=C3O)C=C2	https://doi.org/10.1021/np50105a015
Ianthella basta	O\N=C1/CC2=CC(Br)=C(OC3=CC(C\C(=N/O)C(=O)NC[C@@H](O)C4=CC(Br)=C(OC5=C(O)C(Br)=CC(CCNC1=O)=C5)C=C4)=CC(Br)=C3O)C=C2	https://doi.org/10.1016/S0040-4020(01)90467-3
Ianthella basta	O\N=C1/CC2=CC(Br)=C(OC3=CC(C\C(=N/O)C(=O)NC[C@@H](O)C4=CC(Br)=C(OC5=C(O)C(Br)=CC(CCNC1=O)=C5)C=C4)=CC(Br)=C3O)C=C2	https://doi.org/10.1021/np50119a005
Ianthella basta	O\N=C1/CC2=CC(Br)=C(OC3=CC(C\C(=N/O)C(=O)NCC(O)C4=CC(Br)=C(OC5=C(O)C=CC(CCNC1=O)=C5)C=C4)=CC(Br)=C3O)C=C2	https://doi.org/10.1021/np50105a015
Ianthella basta	O\N=C(/CC1=CC(Br)=C(OC2=CC(C\C(=N/O)C(=O)NCCC3=CC(Br)=C(O)C=C3)=CC(Br)=C2O)C=C1)C(=O)NCCC1=CC=C(O)C(Br)=C1	https://doi.org/10.1071/CH9810765
Ianthella basta	O\N=C(/CC1=CC(Br)=C(OC2=CC(C\C(=N/O)C(=O)NCCC3=CC(Br)=C(O)C=C3)=CC(Br)=C2O)C=C1)C(=O)NCCC1=CC=C(O)C(Br)=C1	https://doi.org/10.1016/S0040-4020(01)90467-3
Ianthella basta	O\N=C(/CC1=CC(Br)=C(OC2=CC(C\C(=N/O)C(=O)NCCC3=CC(Br)=C(O)C=C3)=CC(Br)=C2O)C(Br)=C1)C(=O)NCCC1=CC=C(O)C(Br)=C1	https://doi.org/10.1071/CH9810765
Ianthella flabelliformis	O\N=C(/CC1=CC(Br)=C(OC2=CC(C\C(=N/O)C(=O)NCCC3=CC(Br)=C(O)C=C3)=CC(Br)=C2O)C(Br)=C1)C(=O)NCCC1=CC=C(O)C(Br)=C1	https://doi.org/10.1016/S0040-4020(01)90467-3
Ianthella basta	O\N=C(/CC1=CC(Br)=C(OC2=CC(C\C(=N/O)C(=O)NCCC3=CC(Br)=C(O)C=C3)=CC(Br)=C2O)C(Br)=C1)C(=O)NCCC1=CC=C(O)C(Br)=C1	https://doi.org/10.1021/jo00302a041
Ianthella basta	O\N=C(/CC1=CC(Br)=C(OC2=CC(C\C(=N/O)C(=O)NCCC3=CC(Br)=C(O)C=C3)=CC(Br)=C2O)C(Br)=C1)C(=O)NCCC1=CC=C(O)C(Br)=C1	https://doi.org/10.1016/S0040-4020(01)90467-3
Ianthella sp.	O\N=C1/CC2=CC(Br)=C(OC3=CC(C\C(=N/O)C(=O)NCCC4=CC=C(O)C(OC5=CC=C(CCNC1=O)C=C5Br)=C4)=CC(Br)=C3OS([O-])(=O)=O)C(Br)=C2	https://doi.org/10.1021/np50099a026
Ianthella basta	COC1=CC=C(CCNC(=O)C(\CC2=CC=C(OC)C(Br)=C2)=N\O)C=C1Br	https://doi.org/10.1071/CH9910287
Ianthella basta	COC1=CC=C(CCNC(=O)C(\CC2=CC(Br)=C(OC)C(Br)=C2)=N\O)C=C1Br	https://doi.org/10.1071/CH9910287
Ianthella basta	O\N=C1/CC2=CC(Br)=C(OC3=CC(C\C(=N/O)C(=O)N\C=C\C4=CC(Br)=C(OC5=C(O)C=CC(CCNC1=O)=C5)C=C4)=CC(Br)=C3O)C(Br)=C2	https://doi.org/10.1021/jo00302a041
Ianthella sp.	[H]C12OC(=O)CC1(O)C=C(Br)C(OC)=C2Br	https://doi.org/10.1039/C39720000674
Hexadella indica	COC1=C(Br)C=C(C[C@H](N(C)C)C(=O)NCCCOC2=C(Br)C=C(CCN(C)C)C=C2Br)C=C1Br	https://doi.org/10.1021/acsomega.7b00417
Hexadella indica	COC1=C(Br)C=C(C[C@H](N(C)C)C(=O)N(C)CCCOC2=C(Br)C=C(CCN(C)C)C=C2Br)C=C1Br	https://doi.org/10.1021/acsomega.7b00417
Hexadella dedritifera	COC1=C(Br)C=C(C\C(=N/O)C(=O)NCCC2=CN=C(N)N2)C=C1Br	https://doi.org/10.1007/s10886-016-0693-z
Hexadella sp.	CNCCC1=CC(Br)=C(OCCCN)C(Br)=C1	https://doi.org/10.1021/jo048203j
Hexadella sp.	CN(CCC1=CC(Br)=C(OCCCN)C(Br)=C1)C#N	https://doi.org/10.1021/jo048203j
Hexadella sp.	CNCCC1=CC(Br)=C(OCCCN\C=C2\C(=O)[C@@H]3[C@H]4C(O)[C@@H]([C@@H]3C2=O)C(=O)[C@H]4Br)C(Br)=C1	https://doi.org/10.1021/jo048203j
Hexadella sp.	BrC1=CC2=C(C=C1)C(=CN2)C(=O)C1=CCC(N1)C1=CNC2=CC(Br)=CC=C12	https://doi.org/10.1016/S0040-4020(01)81355-7
Hexadella sp.	CN1C[C@@H](NC[C@H]1C1=CNC2=C1C=CC(Br)=C2)C1=CNC2=CC(Br)=CC=C12	https://doi.org/10.1016/S0040-4020(01)81355-7
Hexadella sp.	CN1C[C@H](N(C)C[C@@H]1C1=CNC2=CC(Br)=CC=C12)C1=CNC2=C1C=CC(Br)=C2	https://doi.org/10.1016/S0040-4020(01)81355-7
Hexadella sp.	OC1=CC2=C(C=C1)C(=CN2)C(=O)C1NCC(N1)C1=CNC2=C1C=CC(Br)=C2	https://doi.org/10.1139/v89-102
Hexadella sp.	COC1=C(Br)[C@@H](O)[C@@]2(CC(=NO2)C(=O)NCCC2=CC(Br)=C(OCCCN)C(Br)=C2)C=C1Br	https://doi.org/10.1139/v89-102
Anomoianthella popeae	CNC(CC1=CC(Br)=C(OC)C(Br)=C1)C(=O)NCCCOC1=C(Br)C=C(CC[NH+](C)C)C=C1Br	https://doi.org/10.1021/np50069a033
Verongula rigida	[H][C@@]12CCCC(=C)[C@@]1(C)CC[C@H](C)[C@@]2(C)CC1=C(O)C(=O)C(CCCCC(C)=O)=C(OC)C1=O	https://doi.org/10.1021/acs.jnatprod.9b00886
Verongula rigida	[H][C@@]12CCCC(=C)[C@]1(C)CC[C@H](C)[C@@]2(C)CC1=C(O)C(=O)C=C(NCC(C)CC)C1=O	https://doi.org/10.1021/acs.jnatprod.9b00886
Verongula rigida	COC1=CC(=O)C(O)=C(C\C=C(/C)CC\C=C(/C)CCC=C(C)C)C1=O	https://doi.org/10.1021/acs.jnatprod.9b00886
Verongula rigida	[H][C@]12CC[C@@]3(C)OC4=C(C[C@@]3([H])[C@]1(C)CCCC2(C)C)C(=O)C(OC)=CC4=O	https://doi.org/10.1021/acs.jnatprod.9b00886
Verongula rigida	[H][C@@]12CCCC(=C)[C@]1(C)CC[C@H](C)[C@@]2(C)CC1=C(O)C(=O)C=C(NCCC(C)C)C1=O	https://doi.org/10.1021/acs.jnatprod.9b00886
Verongula rigida	CC1=NC=CC2=C1C(C)(C)NC1=CC(Br)=CC=C21	https://doi.org/10.1021/acs.jnatprod.9b01107
Verongula rigida	[H][C@@]12CCCC(=C)[C@@]1(C)CC[C@H](C)[C@@]2(C)CC1=C2OC(C)=NC2=CC(OC)=C1O	https://doi.org/10.1021/np500843m
Verongula rigida	[H][C@@]12CCCC(=C)[C@]1(C)CC[C@H](C)[C@@]2(C)CC1=C2OC(C)=NC2=CC(OC)=C1O	https://doi.org/10.1021/np500843m
Verongula rigida	[H][C@@]12CCCC(=C)[C@@]1(C)CC[C@H](C)[C@@]2(C)CC1=C2OC(C)(C)N=C2C=C(OC)C1=O	https://doi.org/10.1021/np500843m
Verongula rigida	[H][C@@]12CCCC(=C)[C@]1(C)CC[C@H](C)[C@@]2(C)CC1=C2OC(C)(C)N=C2C=C(OC)C1=O	https://doi.org/10.1021/np500843m
Verongula rigida	[H][C@]1(C[C@]2(C)[C@@H](C)CC[C@]3(C)C(=C)CCC[C@@]23[H])C(=O)C(OC)=C[C@@]1(O)C(=O)OCC	https://doi.org/10.1021/np500843m
Verongula rigida	[H][C@]1(C[C@]2(C)[C@@H](C)CC[C@@]3(C)C(=C)CCC[C@@]23[H])C(=O)C(OC)=C[C@@]1(O)C(=O)OCC	https://doi.org/10.1021/np500843m
Verongula rigida	[H][C@@]1(C[C@]2(C)[C@@H](C)CC[C@@]3(C)C(=C)CCC[C@@]23[H])C(=O)C(OC)=C[C@]1(O)C(=O)OCC	https://doi.org/10.1021/np500843m
Verongula rigida	[H][C@@]12CCCC(=C)[C@]1(C)CC[C@H](C)[C@@]2(C)CC1=C(O)C(=O)C=C(OCC)C1=O	https://doi.org/10.1021/np500843m
Verongula rigida	COC1=C(Br)[C@H](O)[C@]2(CC(=NO2)C(=O)NCC(O)C(O)CNC(=O)C2=NO[C@@]3(C2)C=C(Br)C(OC)=C(Br)[C@@H]3O)C=C1Br	https://doi.org/10.1021/np50064a014
Verongula rigida	COC1=C(Br)[C@H](O)[C@]2(CC(=NO2)C(=O)NCC(O)C(O)CNC(=O)C2=NO[C@@]3(C2)C=C(Br)C(OC)=C(Br)[C@@H]3O)C=C1Br	https://doi.org/10.3390/md9101902
Aplysinella sp.	C[N+](C)(C)CCC1=CC(Br)=C(O)C(Br)=C1	https://doi.org/10.1021/np9900425
Verongula gigantea	C[N+](C)(C)CCC1=CC(Br)=C(O)C(Br)=C1	https://doi.org/10.1021/np990343e
Verongula rigida	C[N+](C)(C)CCC1=CC(Br)=C(O)C(Br)=C1	https://doi.org/10.3390/md9101902
Verongula rigida	COC1=C(Br)[C@H](O)[C@]2(CC(=NO2)C(=O)NCCC2=CC(Br)=C(OCC(O)CNC(=O)C3=NO[C@@]4(C3)C=C(Br)C(OC)=C(Br)[C@@H]4O)C(Br)=C2)C=C1O	https://doi.org/10.3390/md9101902
Verongula rigida	COC1=C(Br)[C@@H](O)[C@]2(CC(=NO2)C(=O)NCCC(O)CNC(=O)C2=NO[C@]3(C2)C=C(Br)C(OC)=C(Br)[C@H]3O)C=C1Br	https://doi.org/10.3390/md9101902
Verongula rigida	COC1=C(Br)[C@H](O)[C@]2(CC(=NO2)C(=O)NC[C@@H](O)COC2=CC=C(C=C2)C(O)CNC(=O)C2=NO[C@@]3(C2)C=C(Br)C(OC)=C(Br)[C@@H]3O)C=C1Br	https://doi.org/10.3390/md9101902
Verongula gigantea	CN(C)CCC1=CNC2=CC(Br)=C(Br)C=C12	https://doi.org/10.1021/np990343e
Verongula rigida	CN(C)CCC1=CNC2=CC(Br)=C(Br)C=C12	https://doi.org/10.1021/np070371u
Verongula rigida	CN(C)CCC1=CNC2=CC=C(Br)C=C12	https://doi.org/10.1021/np070371u
Verongula rigida	CN1C(=N)N(C)\C(=C\C2=CNC3=CC(Br)=CC=C23)C1=O	https://doi.org/10.1021/np070371u
Verongula rigida	CNC(CC1=CNC2=CC(Br)=C(Br)C=C12)C(O)=O	https://doi.org/10.1021/np070371u
Verongula rigida	COC1=CC(=O)C(O)=C(C[C@@]2(C)[C@H](C)CC[C@]3(C)C2CCCC3=C)C1=O	https://doi.org/10.1021/np070371u
Verongula rigida	[H][C@@]12CCC[C@H](O)N3C4=CC(Br)=CC=C4C(CCN1C)=C23	https://doi.org/10.1021/np070371u
Verongula rigida	C[C@H]1CCC2C(C)(C)CCC[C@]22OC3=C(C[C@]12C)C=C(O)C=C3	https://doi.org/10.1021/np070371u
Verongula rigida	BrC1=C2NCCC3=CNC(C23)C(=O)C1=O	https://doi.org/10.1021/np070371u
Verongula gigantea	COC1=C(Br)[C@H](O)[C@]2(CC(=NO2)C(O)=O)C=C1Br	https://doi.org/10.1021/np990343e
Verongula gigantea	O\N=C(/CC1=CC(Br)=C(O)C=C1)C(=O)NCCC1=CN=CN1	https://doi.org/10.1021/np990343e
Aiolochroia crassa	C[N+](C)(C)C(CC1=CC(Br)=C(O)C=C1)C(O)=O	https://doi.org/10.1590/S0100-40422012000600023�
Aplysinella sp.	C[N+](C)(C)C(CC1=CC(Br)=C(O)C=C1)C(O)=O	https://doi.org/10.1021/np500119e
Verongula gigantea	C[N+](C)(C)C(CC1=CC(Br)=C(O)C=C1)C(O)=O	https://doi.org/10.1021/np990343e
Aiolochroia crassa	COC1=C(Br)C=C(CC(C(O)=O)[N+](C)(C)C)C=C1	https://doi.org/10.1590/S0100-40422012000600023�
Verongula gigantea	COC1=C(Br)C=C(CC(C(O)=O)[N+](C)(C)C)C=C1	https://doi.org/10.1021/np990343e
Verongula gigantea	C[N+](C)(C)CCC1=CC(Br)=C(O)C=C1	https://doi.org/10.1021/np990343e
Verongula gigantea	C[C@H]1CCC2C(C)(C)CCCC22OC3=C(C[C@]12C)C=CC=C3	https://doi.org/10.1021/np990343e
Verongula sp.	[H][C@]12OCC[C@]1(O)C=C(Br)C(OC)=C2Br	https://doi.org/10.1021/np50113a016
Verongula sp.	COC1=C(Br)C=C(\C=C\C(=O)NCCC2=CNC(=N)N2)C=C1Br	https://doi.org/10.1021/np50113a016
Verongula rigida	COC1=C(Br)C(O)C2(CC(=NO2)C(=O)NCCC2=CNC=N2)C=C1Br	https://doi.org/10.1021/np50064a014
Aiolochroia crassa	COC1=C(Br)C=C(C[C@H](N)C(O)=O)C=C1O	https://doi.org/10.1590/S0100-40422012000600023�
Aiolochroia crassa	C[N+](C)(C)C(CC1=CC(Br)=C(O)C(Br)=C1)C(O)=O	https://doi.org/10.1590/S0100-40422012000600023�
Aiolochroia crassa	COC1=C(Br)C=C(CC(C(O)=O)[N+](C)(C)C)C=C1Br	https://doi.org/10.1590/S0100-40422012000600023�
Aiolochroia crassa	COC1=C(Br)[C@H](O)[C@]2(CC(=NO2)C(=O)NCCCOC2=C(Br)C=C(C[C@@H](N)C(O)=O)C=C2Br)C=C1Br	https://doi.org/10.1016/S0040-4020(99)00553-0
Aiolochroia crassa	COC1=C(Br)[C@H](O)[C@]2(CC(=NO2)C(=O)NCCC2=CC(Br)=C(OCC[C@@H](C([O-])=O)[N+](C)(C)C)C(Br)=C2)C=C1Br	https://doi.org/10.1016/S0040-4020(99)00553-0
Aiolochroia crassa	C[N+](C)(C)[C@@H](CC1=CC(Br)=C(O)C=C1)C([O-])=O	https://doi.org/10.1016/S0040-4020(99)00553-0
Aplysinella sp.	COC1=C(Br)C[C@]2(ON=C([C@H]2O)C(=O)NCCCOC2=C(Br)C=C(CCNC(N)=O)C=C2Br)OC=C1Br	https://doi.org/10.3390/biom9120841
Aplysinella sp.	COC1=C(Br)C[C@]2(ON=C([C@H]2O)C(=O)NCCCOC2=C(Br)C=C(C=C2Br)C(O)CNC(N)=O)OC=C1Br	https://doi.org/10.3390/biom9120841
Aplysinella sp.	COC1=C(Br)C[C@]2(ON=C([C@H]2O)C(=O)NCCCOC2=C(Br)C=C(CCN)C=C2Br)OC=C1Br	https://doi.org/10.3390/biom9120841
Aplysinella sp.	COC1=C(Br)C[C@]2(ON=C([C@H]2O)C(=O)NCCCOC2=C(Br)C=C(CCNC=C3C(=O)C=CC3=O)C=C2Br)OC=C1Br	https://doi.org/10.3390/biom9120841
Aplysinella strongylata	COC1=C(Br)C[C@]2(ON=C([C@H]2O)C(=O)NCCCOC2=C(Br)C=C(C=C2Br)C(O)CNC=C2C(=O)C=CC2=O)OC=C1Br	https://doi.org/10.1088/1742-6596/1040/1/012013
Aplysinella sp.	COC1=CC=C(\C=C\C(=O)NCCCC[C@@H]([NH3+])C(O)=O)C=C1Br	https://doi.org/10.1021/np500119e
Aplysinella sp.	COC1=C(Br)C=C(\C=C\C(=O)NCCCC[C@@H]([NH3+])C(O)=O)C=C1Br	https://doi.org/10.1021/np500119e
Aplysinella sp.	COC1=CC=C(\C=C\C(=O)NCCCCC(O)=O)C=C1Br	https://doi.org/10.1021/np500119e
Aplysinella sp.	C[NH+](C)CCCOC1=C(Br)C=C(CC[N+](C)(C)O)C=C1Br	https://doi.org/10.1021/np500119e
Aplysinella sp.	COC1=CC=C(CC([NH3+])C(=O)NCCC2=CC(Br)=C(OCCC[NH+](C)C)C(Br)=C2)C=C1Br	https://doi.org/10.1021/np500119e
Aplysinella sp.	C[NH+](C)CCC1=CC(Br)=C(O)C(Br)=C1	https://doi.org/10.1021/np500119e
Aplysinella strongylata	COC1=C(Br)C[C@@]2(OCC([C@@H]2O)C(=O)NCCCOC2=C(Br)C=C(C=C2Br)C(O)CNC=C2C(=O)C=CC2=O)OC=C1Br	https://doi.org/10.1021/np300560b
Aplysinella strongylata	[H]C(=O)C1=CC(Br)=C(OCCCNC(=O)C2CO[C@@]3(CC(Br)=C(OC)C(Br)=CO3)[C@H]2O)C(Br)=C1	https://doi.org/10.1021/np300560b
Aplysinella strongylata	COC(OC)C1=CC(Br)=C(OCCCNC(=O)C2CO[C@@]3(CC(Br)=C(OC)C(Br)=CO3)[C@H]2O)C(Br)=C1	https://doi.org/10.1021/np300560b
Aplysinella strongylata	COC1=C(Br)C[C@@]2(OCC([C@@H]2O)C(=O)NCCCOC2=C(Br)C=C(C=C2Br)C2CNC(=O)O2)OC=C1Br	https://doi.org/10.1021/np300560b
Aplysinella strongylata	COC1=C(Br)C[C@@]2(OCC([C@@H]2O)C(=O)NCCCOC2=C(Br)C=C(CCNC(=O)CO)C=C2Br)OC=C1Br	https://doi.org/10.1021/np300560b
Aplysinella strongylata	COC1=C(Br)C[C@@]2(ON=C([C@@H]2O)C(=O)NCCCOC2=C(Br)C=C(CCNC(=O)CCCCCCCCCCCCC(C)C)C=C2Br)OC=C1Br	https://doi.org/10.1021/np300560b
Aplysinella strongylata	CCCCCCCCCCCCCCCC(=O)NCCC1=CC(Br)=C(OCCCNC(=O)C2=NO[C@@]3(CC(Br)=C(OC)C(Br)=CO3)[C@H]2O)C(Br)=C1	https://doi.org/10.1021/np300560b
Aplysinella strongylata	CCCCCCCCCCCCCCCCCC(=O)NCCC1=CC(Br)=C(OCCCNC(=O)C2=NO[C@@]3(CC(Br)=C(OC)C(Br)=CO3)[C@H]2O)C(Br)=C1	https://doi.org/10.1021/np300560b
Aplysinella strongylata	CCCCCCCCCCCCCCCCCC(=O)NCC(O)C1=CC(Br)=C(OCCCNC(=O)C2=NO[C@@]3(CC(Br)=C(OC)C(Br)=CO3)[C@H]2O)C(Br)=C1	https://doi.org/10.1021/np300560b
Aplysinella strongylata	CCCCCCCCCCCCCC(=O)NCCC1=CC(Br)=C(OCCCNC(=O)C2=NO[C@@]3(CC(Br)=C(OC)C(Br)=CO3)[C@H]2O)C(Br)=C1	https://doi.org/10.1021/np300560b
Aplysinella strongylata	CCCCCCCCCCCCCC(=O)NCC(O)C1=CC(Br)=C(OCCCNC(=O)C2=NO[C@@]3(CC(Br)=C(OC)C(Br)=CO3)[C@H]2O)C(Br)=C1	https://doi.org/10.1021/np300560b
Aplysinella strongylata	CCC(C)CCCCCCCCCCCC(=O)NCC(O)C1=CC(Br)=C(OCCCNC(=O)C2=NO[C@@]3(CC(Br)=C(OC)C(Br)=CO3)[C@H]2O)C(Br)=C1	https://doi.org/10.1021/np300560b
Aplysinella strongylata	CCC(C)CCCCCCCCCCCCC(=O)NCCC1=CC(Br)=C(OCCCNC(=O)C2=NO[C@@]3(CC(Br)=C(OC)C(Br)=CO3)[C@H]2O)C(Br)=C1	https://doi.org/10.1021/np300560b
Aplysinella strongylata	CCC(C)CCCCCCCCCCCCC(=O)NCC(O)C1=CC(Br)=C(OCCCNC(=O)C2=NO[C@@]3(CC(Br)=C(OC)C(Br)=CO3)[C@H]2O)C(Br)=C1	https://doi.org/10.1021/np300560b
Aplysinella strongylata	CCC(C)CCCCCCCCCCCCCCC(=O)NCCC1=CC(Br)=C(OCCCNC(=O)C2=NO[C@@]3(CC(Br)=C(OC)C(Br)=CO3)[C@H]2O)C(Br)=C1	https://doi.org/10.1021/np300560b
Aplysinella strongylata	CCC(C)CCCCCCCCCCCCCCC(=O)NCC(O)C1=CC(Br)=C(OCCCNC(=O)C2=NO[C@@]3(CC(Br)=C(OC)C(Br)=CO3)[C@H]2O)C(Br)=C1	https://doi.org/10.1021/np300560b
Aplysinella strongylata	COC1=C(Br)C[C@@]2(ON=C([C@@H]2O)C(=O)NCCCOC2=C(Br)C=C(CCNC(=O)CCCCCCCC\C=C/CCCC(C)C)C=C2Br)OC=C1Br	https://doi.org/10.1021/np300560b
Aplysinella strongylata	COC1=C(Br)C[C@@]2(ON=C([C@@H]2O)C(=O)NCCCOC2=C(Br)C=C(C=C2Br)C(O)CNC(=O)CCCCCCCC\C=C/CCCC(C)C)OC=C1Br	https://doi.org/10.1021/np300560b
Aplysinella strongylata	CCCCC\C=C/CCCCCCCCC(=O)NCCC1=CC(Br)=C(OCCCNC(=O)C2=NO[C@@]3(CC(Br)=C(OC)C(Br)=CO3)[C@H]2O)C(Br)=C1	https://doi.org/10.1021/np300560b
Aplysinella strongylata	CCCCC\C=C/CCCCCCCCCCCC(=O)NCCC1=CC(Br)=C(OCCCNC(=O)C2=NO[C@@]3(CC(Br)=C(OC)C(Br)=CO3)[C@H]2O)C(Br)=C1	https://doi.org/10.1021/np300560b
Aplysinella strongylata	CCCCC\C=C/CCCCCCCCCCCC(=O)NCC(O)C1=CC(Br)=C(OCCCNC(=O)C2=NO[C@@]3(CC(Br)=C(OC)C(Br)=CO3)[C@H]2O)C(Br)=C1	https://doi.org/10.1021/np300560b
Aplysinella rhax	COS(=O)CCNC(=O)C(\CC1=CC(Br)=C(O)C=C1)=N\O	https://doi.org/10.1071/CH09617
Aplysinella rhax	CS(=O)CCNC(=O)C(\CC1=CC(Br)=C(O)C=C1)=N\O	https://doi.org/10.1071/CH09617
Aplysinella rhax	O\N=C(/CC1=CC(Br)=C(O)C=C1)C(=O)NCCSSCCNC(=O)C(\CC1=CC(Br)=C(OS([O-])(=O)=O)C=C1)=N\O	https://doi.org/10.1016/S0040-4020(00)00761-4
Aplysinella rhax	O\N=C(/CC1=CC(Br)=C(O)C=C1)C(=O)NCCSSCCNC(=O)C(\CC1=CC(Br)=C(OS([O-])(=O)=O)C=C1)=N\O	https://doi.org/10.1021/np990335y
Aplysinella rhax	O\N=C(/CC1=CC(Br)=C(O)C=C1)C(=O)NCCSSCCNC(=O)C(\CC1=CC(Br)=C(OS([O-])(=O)=O)C=C1)=N\O	https://doi.org/10.1007/s10886-008-9518-z
Aplysinella rhax	O\N=C(/CC1=CC(Br)=C(O)C=C1)C(=O)NCCSSCCNC(=O)C(\CC1=CC(Br)=C(O)C(O)=C1)=N\O	https://doi.org/10.1016/S0968-0896(01)00372-8
Aplysinella rhax	O\N=C(/CC1=CC(Br)=C(O)C(O)=C1)C(=O)NCCSSCCNC(=O)C(\CC1=CC(Br)=C(O)C(O)=C1)=N\O	https://doi.org/10.1016/S0968-0896(01)00372-8
Aplysinella rhax	O\N=C(/CC1=CC(Br)=C(O)C=C1)C(=O)NCCSSCCNC(=O)C(\CC1=CC(Br)=C(O)C(=C1)C1=CC(C\C(=N/O)C(=O)NCCSSCCNC(=O)C(\CC2=CC(Br)=C(O)C=C2)=N\O)=CC(Br)=C1O)=N\O	https://doi.org/10.1016/S0040-4020(00)00761-4
Aplysinella rhax	O\N=C(/CC1=CC(Br)=C(O)C=C1)C(=O)NCCSSCCNC(=O)C(\CC1=CC(Br)=C(O)C(=C1)C1=CC(C\C(=N/O)C(=O)NCCSSCCNC(=O)C(\CC2=CC(Br)=C(O)C=C2)=N\O)=CC(Br)=C1O)=N\O	https://doi.org/10.1016/S0968-0896(01)00372-8
Aplysinella rhax	O\N=C(/CC1=CC(Br)=C(OS([O-])(=O)=O)C=C1)C(=O)NCCSSCCNC(=O)C(\CC1=CC=C(OS([O-])(=O)=O)C(Br)=C1)=N\O	https://doi.org/10.1016/S0040-4020(00)00761-4
Aplysinella rhax	O\N=C(/CC1=CC=C(O)C(Br)=C1)C(=O)NCCSSCCNC(=O)C(\CC1=CC(Br)=C(O)C(=C1)C1=C(O)C(Br)=CC(C=C(OS([O-])(=O)=O)C([O-])=O)=C1)=N\O	https://doi.org/10.1016/S0040-4020(00)00761-4
Aplysinella rhax	O\N=C1/CC2=CC(OC(=CC3=CC(=C(OS([O-])(=O)=O)C(Br)=C3)C3=CC(C\C(=N/O)C(=O)NCCSSCCNC1=O)=CC(Br)=C3O)C(O)=O)=C(O)C(Br)=C2	https://doi.org/10.1016/S0040-4020(00)00761-4
Aplysinella rhax	O\N=C(/CC1=CC(Br)=C(O)C=C1)C(=O)NCCSSCCNC(=O)C(\CC1=CC(Br)=C(O)C(=C1)C1=CC(C\C(=N/O)C(=O)NCCSSCCNC(=O)C(\CC2=CC(Br)=C(OS([O-])(=O)=O)C=C2)=N\O)=CC(Br)=C1O)=N\O	https://doi.org/10.1021/np990335y
Aplysinella sp.	[NH3+]CC(O)C1=CC(Br)=C(OCCCNC(=O)C#N)C(Br)=C1	https://doi.org/10.1021/np9900425
Aplysinella sp.	COC1=C(Br)[C@H](O)C2(CC(=NO2)C(=O)NCCC(O)CCNC(=O)C2=NO[C@@]3(C2)C=C(Br)C(OC)=C(Br)[C@@H]3O)C=C1Br	https://doi.org/10.1055/s-2008-1074506
Aplysinella sp.	COC1=C(Br)[C@H](O)[C@]2(CC(=NO2)C(=O)NCCCCC2=C(Br)C=C(CCN)C=C2Br)C=C1Br	https://doi.org/10.1055/s-2008-1074506
Aplysinella sp.	O[C@@]12CC(=O)CC1[C@H](Br)C(=O)C(Br)=C2	https://doi.org/10.1055/s-2008-1074506
Aplysinella sp.	O[C@@]12CC(=O)CC1[C@@H](Br)C(=O)C(Br)=C2	https://doi.org/10.1055/s-2008-1074506
Suberea sp.	CCCC1=C(CC)C=C(CC)C=[N+]1CCC1=CC(Br)=C(OCCCN(C)C)C(Br)=C1	https://doi.org/10.1021/acs.orglett.9b03457
Suberea sp.	CCCC1=C(CC)C=[N+](CCC2=CC(Br)=C(OCCCN(C)C)C(Br)=C2)C=C1CC	https://doi.org/10.1021/acs.orglett.9b03457
Pseudoceratina durissima	COC1=C(Br)[C@H](O)[C@]2(CC(=NO2)C(=O)NCCCCNC(=O)C2=NO[C@]3(C2)C=C(Br)C(OC)=C(Br)[C@H]3O)C=C1Br	https://doi.org/10.1021/np50069a012
Pseudoceratina durissima	COC1=C(Br)[C@H](O)[C@]2(CC(=NO2)C(=O)NCCCOC2=C(Br)C=C(CCNC(=O)C3=NO[C@]4(C3)C=C(Br)C(OC)=C(Br)[C@H]4O)C=C2Br)C=C1Br	https://doi.org/10.1021/np50069a012
Pseudoceratina durissima	COC1=C(Br)[C@@H](O)[C@@]2(CC(=NO2)C(=O)NCCC(O)CNC(=O)C2=NO[C@@]3(C2)C=C(Br)C(OC)=C(Br)[C@@H]3O)C=C1Br	https://doi.org/10.1021/np50069a012
Suberea sp.	C(CNC(=O)C#N)COc1c(cc(CCN/C=C\2/C(=O)CC(C2=O)Cl)cc1Br)Br	https://doi.org/10.3390/md17020115
Suberea sp.	COC1=C(CC2(C(C(=NO2)C(=O)NCCCOc2ccc(cc2Br)C(CN)O)O)OC=C1Br)Br	https://doi.org/10.3390/md17020115
